# Supplementary material for: Site-specific anisotropic assembly of amorphous mesoporous subunits on crystalline metal–organic framework
Source: Nat Commun. 2023 Mar 3;14:1211. doi: 10.1038/s41467-023-36832-2 (PMC9984484; doi:10.1038/s41467-023-36832-2)
Supplement: Supplementary file 3 — Source Data [file 41467_2023_36832_MOESM3_ESM.xlsx]

## Sheet: Figure 1
Figure 1G														Inset of Figure 1G
pristine ZIF-8 host					Type 1 p=ANHs										Micropore			Mesopore
Relative pressure	adsorption volume	Relative pressure	adsorption volume		Relative pressure	adsorption volume	Relative pressure	adsorption volume							Pore diameter nm	dV/dW cm3/ g		Pore diameter nm	dV/logdD cm3/ g
4.81608e-05	14.7514	0.99457	525.764		7.57826e-05	13.9606	0.994	344.727							0.83389	0.37384		61.0392	0.06981
8.29496e-05	29.3442	0.95903	509.815		0.000138186	27.8369	0.96327	313.625							0.87474	0.76739		38.6444	0.21745
0.000112049	43.9913	0.93264	503.216		0.000188177	41.9652	0.93869	287.689							0.89794	1.12517		26.7553	0.21991
0.000136653	58.6526	0.90847	499.874		0.000235137	55.9098	0.91285	270.289							0.91564	1.21422		20.4344	0.18746
0.000158417	73.3136	0.88494	497.917		0.000290885	69.7358	0.88758	259.653							0.93335	1.115		16.6157	0.15217
0.000178209	88.0373	0.86166	496.725		0.000370783	83.1822	0.86319	252.912							0.95474	0.83647		14.0657	0.12771
0.000197841	102.973	0.8385	495.937		0.000503557	96.2132	0.83955	248.216							0.98361	0.59311		12.2151	0.10165
0.000216307	117.58	0.81542	495.258		0.000751114	109.346	0.81606	244.86							1.02464	0.41126		10.799	0.08631
0.000236254	132.489	0.79233	494.742		0.00129	122.96	0.79281	242.265							1.0881	0.26041		9.67844	0.07369
0.000256702	146.897	0.7693	494.347		0.00239	134.461	0.76972	240.193							1.17336	0.15921		8.76096	0.05997
0.000280669	161.682	0.74623	494.024		0.00449	143.312	0.7465	238.531							1.2805	0.17098		7.99642	0.05773
0.000307798	175.982	0.72324	493.763		0.00656	152.962	0.72348	237.055							1.35748	0.20396		7.61502	0.12375
0.000340767	190.092	0.70016	493.525		0.00871	161.636	0.71897	236.599							1.42266	0.16697		7.23241	0.04636
0.000384813	204.857	0.67718	493.254		0.01025	164.846	0.69584	235.394							1.46373	0.09646		6.46611	0.05033
0.000441112	219.47	0.67298	493.255		0.02795	176.392	0.65448	233.355							1.79832	0.11873		6.05681	0.13477
0.000516914	234.249	0.63113	492.961		0.03943	196.03	0.65008	232.978							1.96019	0.12135		5.801	0.04695
0.000614491	248.685	0.6081	492.714		0.05271	206.546	0.62677	231.963							2.12581	0.09434		5.27229	0.04358
0.000742202	262.769	0.60396	492.641		0.0734	208.585	0.58538	230.348										4.85019	0.05506
0.000916706	276.851	0.58103	492.519		0.09631	210.262	0.5622	229.401										4.68732	0.05526
0.00117	290.875	0.53908	492.332		0.11922	211.62	0.55798	229.233										4.52257	0.04571
0.00157	305.201	0.51608	492.228		0.14215	212.783	0.53502	228.413										4.27274	0.04997
0.00219	318.812	0.49304	492.065		0.16508	213.84	0.51208	227.591										4.04257	0.06862
0.00322	331.171	0.47002	491.933		0.18807	214.797	0.48904	226.657										3.83008	0.08996
0.00488	341.48	0.44696	491.787		0.21108	215.775	0.46611	225.607										3.6324	0.07705
0.0057	354.569	0.42396	491.635		0.23411	216.77	0.44299	224.658										3.44828	0.05485
0.00604	368.297	0.40097	491.439		0.25714	217.704	0.42008	223.875										3.27671	0.05694
0.00655	381.866	0.3971	491.353		0.28015	218.549	0.39721	223.095										3.11488	0.04736
0.00766	394.346	0.37413	491.245		0.30325	219.355	0.37417	222.378										2.96173	0.06933
0.00995	404.119	0.33192	490.85		0.3262	220.208	0.35118	221.543										2.81628	0.06618
0.01109	406.817	0.32809	490.635		0.34904	221.015	0.32807	220.726										2.67788	0.06164
0.02659	478.952	0.30502	490.456		0.37198	221.849	0.30507	219.94										2.54574	0.06408
0.05845	484.986	0.26279	490.155		0.39496	222.632	0.28203	219.136										2.41888	0.06073
0.07457	485.726	0.23974	489.933		0.41794	223.411	0.25904	218.345										2.29645	0.05666
0.09703	486.506	0.23603	489.919		0.44095	224.166	0.236	217.563										2.17771	0.07051
0.11897	487.129	0.19366	489.533		0.46396	224.942	0.21301	216.694										2.06163	0.07599
0.14209	487.672	0.19002	489.493		0.4869	225.769	0.18992	215.766										1.94768	0.08365
0.16501	488.124	0.167	489.261		0.50996	226.608	0.16698	214.765										1.83464	0.07455
0.18803	488.499	0.14403	488.962		0.53292	227.359	0.14392	213.753										1.7214	0.09563
0.21107	488.81	0.12103	488.518		0.55591	228.059	0.12101	212.557
0.23411	488.985	0.09797	487.963		0.57885	228.899	0.09796	211.271
0.2571	489.249	0.07498	487.205		0.6019	229.804	0.07508	209.669
0.28014	489.471	0.05207	486.122		0.62491	230.77	0.05208	207.687
0.30321	489.679	0.04996	486.004		0.64792	231.752	0.04991	207.391
0.32602	489.876				0.67087	232.683
0.34903	490.063				0.69381	233.775
0.37202	490.226				0.71686	234.957
0.41413	490.479				0.73985	236.15
0.43712	490.638				0.76282	237.671
0.46007	490.743				0.78585	239.296
0.48305	490.857				0.80876	241.202
0.50602	490.961				0.8317	243.455
0.52904	491.06				0.85459	246.27
0.55204	491.196				0.87762	249.894
0.57501	491.299				0.90057	254.41
0.59793	491.458				0.9231	261.064
0.62095	491.601				0.94568	271.624
0.64393	491.807				0.96745	289.351
0.66679	492.026				0.98778	322.174
0.68979	492.253				0.994	344.727
0.71273	492.518
0.71693	492.613
0.73987	492.806
0.78155	493.332
0.78583	493.536
0.80878	493.89
0.85031	494.902
0.85497	495.29
0.87784	496.086
0.9189	498.219
0.92386	499.121
0.94682	501.388
0.96877	505.303
0.99016	517.314
0.99457	525.764

## Sheet: Figure 3
Figure 3C						Figure 3E
	Distance (nm)	Zn	Co				Distance (nm)	Zn	Co
	0	0	0				0	0	0
	2.52	3.76	0				2.56	0	0
	5.05	4	0				5.12	0	0
	7.57	0	0				7.69	0	0
	10.09	0	0				10.25	0	4
	12.62	0	0				12.81	0	4
	15.14	0	0				15.37	0	0
	17.66	0	0				17.94	0	0
	20.19	0	0				20.5	0	0
	22.71	0	0				23.06	0	4
	25.23	0	0				25.62	0	0
	27.76	0	0				28.19	0	0
	30.28	0	0				30.75	0	4
	32.8	4	0				33.31	0	0
	35.33	0	0				35.87	0	0
	37.85	4	0				38.44	0	0
	40.37	0	0				41	0	0
	42.9	0	0				43.56	0	0
	45.42	0	0				46.12	0	4
	47.94	0	0				48.69	0	4
	50.47	0	0				51.25	0	0
	52.99	0	0				53.81	4	0
	55.51	0	0				56.37	0	12
	58.04	4	0				58.93	4	20
	60.56	0	0				61.5	0	27.35
	63.08	3.75	16				64.06	4	40
	65.61	11.5	145.93				66.62	12	26.15
	68.13	24	201.93				69.18	4	54.02
	70.65	24	341.25				71.75	4	35.56
	73.18	20	429.58				74.31	4	40
	75.7	24	377.48				76.87	20	36
	78.22	33.02	420.23				79.43	28	64
	80.75	43.74	329.69				82	16	40
	83.27	28	318.05				84.56	16	32
	85.79	24	366.05				87.12	32	48
	88.32	33.02	319.26				89.68	55.53	79.78
	90.84	111.2	256.2				92.25	27.77	80
	93.36	167.47	251.62				94.81	48	51.78
	95.89	235.2	177.69				97.37	32.75	73.93
	98.41	186.02	159.63				99.93	24	75.78
	100.93	295.46	103.28				102.49	31.77	71.79
	103.46	321.25	144.35				105.06	32	119.79
	105.98	338.69	112				107.62	31.77	147.57
	108.5	321.51	115.52				110.18	8	125.93
	111.03	344.99	83.76				112.74	56	75.57
	113.55	420.99	95.63				115.31	83.77	133.72
	116.07	338.71	99.76				117.87	116.75	72
	118.6	392.99	94.91				120.43	116	24
	121.12	375.48	119.76				122.99	143.53	32
	123.64	442.65	89.2				125.56	139.53	8
	126.17	432.75	66.18				128.12	118.73	34.15
	128.69	356.23	104.36				130.68	204.28	19.78
	131.21	368.72	87.51				133.24	148.52	16
	133.74	384.2	87.52				135.81	159.53	16
	136.26	428.73	84				138.37	143.53	20
	138.78	407.71	67.27				140.93	175.76	32
	141.31	356.73	121.93				143.49	165.51	43.56
	143.83	335.01	100				146.05	144	26.15
	146.35	420.98	95.75				148.62	159.76	36
	148.88	335.96	92				151.18	229.03	29.93
	151.4	363.7	107.75				153.74	223.06	39.78
	153.92	422	63.87				156.3	201.27	24
	156.45	385.73	54.18				158.87	136.75	44
	158.97	456.19	39.76				161.43	224.75	28
	161.49	434.79	43.76				163.99	203.05	44
	164.02	431.54	87.76				166.55	236.99	27.78
	166.54	427.21	70.54				169.12	216.04	47.78
	169.06	435.7	26.18				171.68	223.52	47.78
	171.59	419.69	44				174.24	260.04	36.31
	174.11	337.25	54.18				176.8	283.76	56
	176.63	412.99	48.35				179.37	262.8	60
	179.16	387.53	40				181.93	244.27	68
	181.68	363.01	40				184.49	265.27	45.93
	184.2	383.99	34.17				187.05	215.28	52
	186.73	442.51	47.53				189.62	172.04	105.72
	189.25	475.99	24				192.18	243.81	45.93
	191.77	516.02	20				194.74	285.27	68.31
	194.3	496.75	39.77				197.3	301.27	93.72
	196.82	421.75	30.17				199.86	210.81	80
	199.34	468.5	16				202.43	292.28	72
	201.87	445.01	20				204.99	276.52	103.34
	204.39	475.51	27.77				207.55	255.52	67.56
	206.91	432.26	39.77				210.11	236.52	99.78
	209.44	371.52	46.49				212.68	273.27	84
	211.96	503.55	40				215.24	228	107.78
	214.48	475.04	24				217.8	192	71.78
	217.01	491.5	30.16				220.36	244	80
	219.53	469.51	20				222.93	284.28	117.93
	222.05	344.49	23.78				225.49	249.27	80
	224.58	422.8	24				228.05	324.05	52
	227.1	487.79	14.16				230.61	285.74	89.93
	229.62	431.28	0				233.18	287.29	97.72
	232.15	525.54	20				235.74	255.53	75.78
	234.67	421.75	41.93				238.3	303.05	56
	237.19	475.57	27.78				240.86	276.08	97.93
	239.72	453.26	63.78				243.42	240.75	87.34
	242.24	453.26	24				245.99	244.75	71.33
	244.76	510.58	26.15				248.55	239.79	77.93
	247.29	515.53	36				251.11	207.28	65.93
	249.81	441.03	28				253.67	271.5	48
	252.33	469.03	19.78				256.24	282.8	56
	254.86	424.48	34.15				258.8	291.03	75.78
	257.38	391.52	48				261.36	267.52	65.93
	259.9	444.73	33.93				263.92	183.76	83.78
	262.43	445.27	43.78				266.49	194.82	61.93
	264.95	420.03	31.78				269.05	271.82	46.15
	267.47	493.33	20				271.61	276.29	44
	270	406.02	24				274.17	183.76	22.15
	272.52	471.25	31.78				276.74	213.74	55.78
	275.04	476.51	15.78				279.3	184.04	16
	277.57	436.55	12				281.86	260.52	24
	280.09	381.78	51.78				284.42	271.52	28
	282.61	437.03	30.16				286.99	216.52	24
	285.14	467.77	28				289.55	239.73	4
	287.66	466.8	24				292.11	223.29	20
	290.18	376.07	28				294.67	232.51	28
	292.71	431.01	22.16				297.23	227.52	41.93
	295.23	494.26	12				299.8	221.51	20
	297.76	394.02	61.93				302.36	219.58	8
	300.28	448.04	41.93				304.92	176.75	20
	302.8	417.75	61.93				307.48	185.98	30.15
	305.33	375.28	44				310.05	168.75	8
	307.85	430.85	44				312.61	163.3	20
	310.37	412.28	70.15				315.17	124.99	44
	312.9	384.28	57.93				317.73	160.75	16
	315.42	460.33	74.24				320.3	183.76	30.15
	317.94	449.04	105.28				322.86	96.75	16
	320.47	411.06	97.93				325.42	136.28	24
	322.99	390.26	108				327.98	72	43.57
	325.51	409.51	69.93				330.55	72.29	59.78
	328.04	469.79	78.15				333.11	32	132.3
	330.56	411.3	70.15				335.67	28	127.78
	333.08	354.73	26.15				338.23	27.76	108
	335.61	454.02	45.93				340.79	16.99	75.78
	338.13	395.53	80.09				343.36	40	105.93
	340.65	467.81	60				345.92	51.76	127.87
	343.18	387.81	103.78				348.48	40	92.31
	345.7	399.76	84.3				351.04	37	159.55
	348.22	376.1	113.93				353.61	32	58.16
	350.75	403.34	111.78				356.17	28	68
	353.27	444.05	160				358.73	24	51.78
	355.79	391.77	103.57				361.29	36	73.93
	358.32	344.34	123.79				363.86	16	65.71
	360.84	444.81	100				366.42	32	36
	363.36	439.82	64				368.98	4	60
	365.89	332.29	109.72				371.54	8	44
	368.41	355.77	103.79				374.11	0	59.78
	370.93	400.06	159.36				376.67	0	55.55
	373.46	343.36	121.93				379.23	8	24
	375.98	315.77	163.57				381.79	0	44
	378.5	337.74	120.08				384.36	4	16
	381.03	303.3	122.23				386.92	4	8
	383.55	311.53	103.65				389.48	4	4
	386.07	340.52	105.93				392.04	0	0
	388.6	331.53	124				394.6	0	4
	391.12	247.25	166.15				397.17	0	0
	393.64	223.77	171.78				399.73	0	0
	396.17	167.3	245.07				402.29	0	0
	398.69	139.31	235.15				404.85	0	0
	401.21	69.97	406.23				407.42	0	0
	403.74	48	374.23				409.98	0	0
	406.26	44	345.08				412.54	0	0
	408.78	21.97	373.8				415.1	0	0
	411.31	8	413.51				417.67	0	0
	413.83	16	346.02				420.23	0	4
	416.35	28	418.81				422.79	0	0
	418.88	16.75	280.08				425.35	0	0
	421.4	4.98	199.87				427.92	4	0
	423.92	20	157.93				430.48	0	0
	426.45	8	65.93				433.04	0	0
	428.97	8	39.58				435.6	0	0
	431.49	4	8				438.16	0	0
	434.02	0	4				440.73	0	0
	436.54	0	8				443.29	0	0
	439.06	0	0				445.85	0	4
	441.59	0	0				448.41	0	0
	444.11	0	0				450.98	0	0
	446.63	0	4				453.54	0	0
	449.16	0	0				456.1	4	0
	451.68	0	4				458.66	0	0
	454.2	0	0				461.23	0	0
	456.73	0	0				463.79	0	4
	459.25	8	0				466.35	0	0
	461.77	0	0				468.91	0	0
	464.3	0	0				471.48	0	0
	466.82	0	0				474.04	0	0
	469.34	0	4				476.6	0	0
	471.87	0	0				479.16	0	0
	474.39	0	0				481.73	0	0
	476.91	0	0				484.29	0	0
	479.44	0	0				486.85	0	0
	481.96	0	0				489.41	0	0
	484.48	0	0				491.97	0	0
	487.01	0	0				494.54	0	0
	489.53	4	0				497.1	0	0
	492.05	0	4				499.66	0	0
	494.58	0	0				502.22	4	0
	497.1	0	0				504.79	0	0
	499.62	0	0				507.35	0	0
	502.15	0	0				509.91	0	0

## Sheet: Supplmentary Figure 2,15
Supplementary Figure 2						Supplementary Figure 15
		Type 1 p-ANHs	ZIF-8				Type 2 p-ANHs	ZIF-8
	2 theta/degree	intensity	intensity			2 theta/degree	intensity	intensity
	5.0001	71	122			5.0001	92	122
	5.02006	71	122			5.02006	92	122
	5.04003	0	46			5.04003	0	46
	5.05999	28	0			5.05999	4	0
	5.07996	7	93			5.07996	129	93
	5.09992	0	92			5.09992	83	92
	5.11988	0	133			5.11988	36	133
	5.13985	0	27			5.13985	0	27
	5.15981	1	21			5.15981	13	21
	5.17977	142	22			5.17977	0	22
	5.19974	24	25			5.19974	20	25
	5.2197	34	7			5.2197	41	7
	5.23967	28	5			5.23967	0	5
	5.25963	0	27			5.25963	0	27
	5.27959	0	3			5.27959	0	3
	5.29956	18	0			5.29956	73	0
	5.31952	0	0			5.31952	17	0
	5.33948	32	51			5.33948	69	51
	5.35945	0	10			5.35945	0	10
	5.37941	25	0			5.37941	0	0
	5.39937	4	28			5.39937	46	28
	5.41934	43	0			5.41934	9	0
	5.4393	78	0			5.4393	20	0
	5.45927	32	0			5.45927	0	0
	5.47923	0	0			5.47923	0	0
	5.49919	42	6			5.49919	0	6
	5.51916	0	0			5.51916	0	0
	5.53912	0	0			5.53912	0	0
	5.55908	0	0			5.55908	0	0
	5.57905	20	0			5.57905	0	0
	5.59901	0	0			5.59901	0	0
	5.61898	27	0			5.61898	0	0
	5.63894	26	0			5.63894	0	0
	5.6589	0	0			5.6589	0	0
	5.67887	54	32			5.67887	0	32
	5.69883	19	0			5.69883	0	0
	5.71879	0	0			5.71879	0	0
	5.73876	8	18			5.73876	0	18
	5.75872	0	0			5.75872	0	0
	5.77869	0	0			5.77869	0	0
	5.79865	0	0			5.79865	0	0
	5.81861	48	0			5.81861	0	0
	5.83858	0	0			5.83858	0	0
	5.85854	5	0			5.85854	0	0
	5.8785	0	18			5.8785	0	18
	5.89847	98	0			5.89847	0	0
	5.91843	0	0			5.91843	0	0
	5.9384	0	0			5.9384	0	0
	5.95836	27	0			5.95836	0	0
	5.97832	0	0			5.97832	0	0
	5.99829	0	0			5.99829	0	0
	6.01825	0	0			6.01825	0	0
	6.03821	26	0			6.03821	0	0
	6.05818	0	2			6.05818	0	2
	6.07814	0	0			6.07814	0	0
	6.0981	0	0			6.0981	0	0
	6.11807	0	0			6.11807	0	0
	6.13803	0	0			6.13803	0	0
	6.158	0	0			6.158	0	0
	6.17796	0	0			6.17796	0	0
	6.19792	0	66			6.19792	0	66
	6.21789	0	0			6.21789	0	0
	6.23785	39	0			6.23785	0	0
	6.25781	0	0			6.25781	0	0
	6.27778	0	0			6.27778	0	0
	6.29774	0	0			6.29774	0	0
	6.31771	0	0			6.31771	8	0
	6.33767	0	0			6.33767	5	0
	6.35763	0	0			6.35763	0	0
	6.3776	0	0			6.3776	24	0
	6.39756	23	0			6.39756	0	0
	6.41752	1	0			6.41752	36	0
	6.43749	0	0			6.43749	0	0
	6.45745	0	0			6.45745	31	0
	6.47742	0	0			6.47742	0	0
	6.49738	0	0			6.49738	118	0
	6.51734	54	0			6.51734	51	0
	6.53731	0	0			6.53731	51	0
	6.55727	0	0			6.55727	21	0
	6.57723	0	0			6.57723	101	0
	6.5972	0	0			6.5972	147	0
	6.61716	0	0			6.61716	139	0
	6.63713	49	0			6.63713	129	0
	6.65709	46	0			6.65709	177	0
	6.67705	72	0			6.67705	268	0
	6.69702	0	0			6.69702	256	0
	6.71698	62	0			6.71698	299	0
	6.73694	56	0			6.73694	183	0
	6.75691	9	0			6.75691	413	0
	6.77687	16	36			6.77687	278	36
	6.79683	0	0			6.79683	405	0
	6.8168	62	0			6.8168	422	0
	6.83676	8	77			6.83676	502	77
	6.85673	88	40			6.85673	570	40
	6.87669	124	54			6.87669	615	54
	6.89665	110	62			6.89665	707	62
	6.91662	157	217			6.91662	684	217
	6.93658	192	159			6.93658	804	159
	6.95654	132	210			6.95654	917	210
	6.97651	259	298			6.97651	1056	298
	6.99647	309	338			6.99647	1100	338
	7.01644	233	505			7.01644	1211	505
	7.0364	366	488			7.0364	1397	488
	7.05636	493	559			7.05636	1492	559
	7.07633	590	672			7.07633	1672	672
	7.09629	631	805			7.09629	1913	805
	7.11625	636	993			7.11625	2110	993
	7.13622	982	1092			7.13622	2366	1092
	7.15618	979	1360			7.15618	2551	1360
	7.17615	1317	1506			7.17615	2836	1506
	7.19611	1314	1622			7.19611	3172	1622
	7.21607	1671	1969			7.21607	3481	1969
	7.23604	1884	2127			7.23604	3809	2127
	7.256	2117	2555			7.256	4395	2555
	7.27596	2597	3008			7.27596	4884	3008
	7.29593	2898	3479			7.29593	5623	3479
	7.31589	3567	4278			7.31589	6292	4278
	7.33585	4348	4931			7.33585	7467	4931
	7.35582	5080	6726			7.35582	9008	6726
	7.37578	6467	8797			7.37578	10793	8797
	7.39575	7422	10733			7.39575	12703	10733
	7.41571	7724	8093			7.41571	12174	8093
	7.43567	6630	2797			7.43567	8685	2797
	7.45564	4607	1202			7.45564	4420	1202
	7.4756	2545	658			7.4756	2210	658
	7.49556	1398	455			7.49556	1215	455
	7.51553	747	341			7.51553	595	341
	7.53549	573	177			7.53549	564	177
	7.55546	374	240			7.55546	373	240
	7.57542	284	45			7.57542	308	45
	7.59538	272	96			7.59538	221	96
	7.61535	141	79			7.61535	155	79
	7.63531	216	54			7.63531	263	54
	7.65527	108	68			7.65527	68	68
	7.67524	71	29			7.67524	157	29
	7.6952	149	0			7.6952	44	0
	7.71517	32	83			7.71517	54	83
	7.73513	100	30			7.73513	75	30
	7.75509	85	19			7.75509	36	19
	7.77506	127	0			7.77506	5	0
	7.79502	28	4			7.79502	59	4
	7.81498	131	33			7.81498	102	33
	7.83495	23	22			7.83495	0	22
	7.85491	114	14			7.85491	0	14
	7.87487	0	0			7.87487	50	0
	7.89484	6	0			7.89484	5	0
	7.9148	98	2			7.9148	0	2
	7.93477	30	10			7.93477	0	10
	7.95473	18	0			7.95473	0	0
	7.97469	21	29			7.97469	0	29
	7.99466	10	0			7.99466	0	0
	8.01462	46	0			8.01462	0	0
	8.03458	5	0			8.03458	0	0
	8.05455	28	31			8.05455	18	31
	8.07451	0	0			8.07451	0	0
	8.09448	24	0			8.09448	0	0
	8.11444	14	0			8.11444	0	0
	8.1344	67	0			8.1344	0	0
	8.15437	25	0			8.15437	19	0
	8.17433	43	0			8.17433	0	0
	8.19429	18	0			8.19429	0	0
	8.21426	0	0			8.21426	0	0
	8.23422	0	0			8.23422	0	0
	8.25419	127	0			8.25419	7	0
	8.27415	14	0			8.27415	0	0
	8.29411	39	4			8.29411	0	4
	8.31408	18	0			8.31408	0	0
	8.33404	2	0			8.33404	0	0
	8.354	0	0			8.354	0	0
	8.37397	24	0			8.37397	0	0
	8.39393	0	0			8.39393	0	0
	8.4139	0	19			8.4139	0	19
	8.43386	0	23			8.43386	0	23
	8.45382	6	4			8.45382	0	4
	8.47379	39	2			8.47379	0	2
	8.49375	0	0			8.49375	57	0
	8.51371	14	76			8.51371	0	76
	8.53368	0	14			8.53368	49	14
	8.55364	71	65			8.55364	0	65
	8.57361	23	3			8.57361	50	3
	8.59357	9	22			8.59357	2	22
	8.61353	0	54			8.61353	0	54
	8.6335	70	23			8.6335	0	23
	8.65346	3	42			8.65346	29	42
	8.67342	0	39			8.67342	0	39
	8.69339	52	0			8.69339	12	0
	8.71335	0	15			8.71335	0	15
	8.73331	75	64			8.73331	83	64
	8.75328	0	22			8.75328	23	22
	8.77324	95	40			8.77324	39	40
	8.79321	53	84			8.79321	60	84
	8.81317	14	69			8.81317	35	69
	8.83313	56	27			8.83313	64	27
	8.8531	28	111			8.8531	19	111
	8.87306	91	56			8.87306	100	56
	8.89302	25	34			8.89302	13	34
	8.91299	0	50			8.91299	14	50
	8.93295	40	79			8.93295	28	79
	8.95291	17	66			8.95291	28	66
	8.97288	85	29			8.97288	76	29
	8.99284	9	76			8.99284	37	76
	9.01281	33	31			9.01281	98	31
	9.03277	82	102			9.03277	78	102
	9.05273	5	89			9.05273	134	89
	9.0727	102	13			9.0727	19	13
	9.09266	1	154			9.09266	73	154
	9.11262	29	42			9.11262	34	42
	9.13259	63	56			9.13259	99	56
	9.15255	11	142			9.15255	50	142
	9.17252	112	32			9.17252	89	32
	9.19248	62	75			9.19248	42	75
	9.21244	65	112			9.21244	69	112
	9.23241	16	101			9.23241	123	101
	9.25237	51	94			9.25237	34	94
	9.27233	115	147			9.27233	78	147
	9.2923	56	104			9.2923	80	104
	9.31226	30	118			9.31226	141	118
	9.33223	76	56			9.33223	117	56
	9.35219	44	89			9.35219	71	89
	9.37215	25	101			9.37215	77	101
	9.39212	117	77			9.39212	98	77
	9.41208	51	116			9.41208	49	116
	9.43204	27	69			9.43204	123	69
	9.45201	134	74			9.45201	82	74
	9.47197	58	92			9.47197	103	92
	9.49194	119	133			9.49194	144	133
	9.5119	45	84			9.5119	65	84
	9.53186	106	82			9.53186	93	82
	9.55183	66	161			9.55183	65	161
	9.57179	43	56			9.57179	65	56
	9.59175	90	82			9.59175	153	82
	9.61172	75	111			9.61172	104	111
	9.63168	83	128			9.63168	99	128
	9.65165	53	77			9.65165	95	77
	9.67161	96	95			9.67161	94	95
	9.69157	82	85			9.69157	154	85
	9.71154	75	156			9.71154	112	156
	9.7315	112	61			9.7315	94	61
	9.75146	30	107			9.75146	127	107
	9.77143	88	77			9.77143	181	77
	9.79139	101	101			9.79139	95	101
	9.81135	81	111			9.81135	153	111
	9.83132	43	69			9.83132	137	69
	9.85128	150	137			9.85128	127	137
	9.87125	76	125			9.87125	168	125
	9.89121	88	74			9.89121	178	74
	9.91117	67	130			9.91117	111	130
	9.93114	30	51			9.93114	252	51
	9.9511	95	103			9.9511	151	103
	9.97106	44	123			9.97106	210	123
	9.99103	122	115			9.99103	191	115
	10.011	30	159			10.011	265	159
	10.031	143	77			10.031	234	77
	10.0509	58	240			10.0509	289	240
	10.0709	111	85			10.0709	262	85
	10.0908	101	145			10.0908	348	145
	10.1108	117	184			10.1108	329	184
	10.1308	55	89			10.1308	326	89
	10.1507	163	205			10.1507	462	205
	10.1707	145	252			10.1707	395	252
	10.1907	133	180			10.1907	386	180
	10.2106	168	226			10.2106	471	226
	10.2306	216	319			10.2306	575	319
	10.2506	268	294			10.2506	639	294
	10.2705	242	366			10.2705	747	366
	10.2905	376	324			10.2905	712	324
	10.3104	388	449			10.3104	799	449
	10.3304	406	619			10.3304	976	619
	10.3504	618	720			10.3504	1036	720
	10.3703	740	781			10.3703	1272	781
	10.3903	886	1067			10.3903	1578	1067
	10.4103	998	1439			10.4103	1772	1439
	10.4302	1328	2011			10.4302	2208	2011
	10.4502	1581	1947			10.4502	2578	1947
	10.4702	1553	1190			10.4702	2212	1190
	10.4901	1326	479			10.4901	1445	479
	10.5101	758	155			10.5101	709	155
	10.53	472	204			10.53	368	204
	10.55	283	142			10.55	285	142
	10.57	185	123			10.57	222	123
	10.5899	104	165			10.5899	171	165
	10.6099	105	108			10.6099	211	108
	10.6299	81	90			10.6299	163	90
	10.6498	99	138			10.6498	131	138
	10.6698	97	133			10.6698	135	133
	10.6898	50	56			10.6898	97	56
	10.7097	89	107			10.7097	144	107
	10.7297	86	106			10.7297	111	106
	10.7496	86	93			10.7496	153	93
	10.7696	13	43			10.7696	92	43
	10.7896	42	85			10.7896	78	85
	10.8095	103	68			10.8095	76	68
	10.8295	96	44			10.8295	156	44
	10.8495	50	49			10.8495	79	49
	10.8694	42	137			10.8694	66	137
	10.8894	44	25			10.8894	118	25
	10.9093	60	90			10.9093	147	90
	10.9293	72	4			10.9293	121	4
	10.9493	47	110			10.9493	8	110
	10.9693	58	95			10.9693	80	95
	10.9892	22	35			10.9892	62	35
	11.0092	62	61			11.0092	76	61
	11.0291	27	80			11.0291	76	80
	11.0491	39	41			11.0491	94	41
	11.0691	58	39			11.0691	87	39
	11.089	28	49			11.089	86	49
	11.109	10	67			11.109	30	67
	11.1289	26	3			11.1289	50	3
	11.1489	19	59			11.1489	49	59
	11.1689	34	54			11.1689	134	54
	11.1889	53	26			11.1889	54	26
	11.2088	42	42			11.2088	68	42
	11.2288	58	45			11.2288	42	45
	11.2487	34	45			11.2487	69	45
	11.2687	30	45			11.2687	93	45
	11.2887	0	38			11.2887	35	38
	11.3086	19	19			11.3086	64	19
	11.3286	5	22			11.3286	41	22
	11.3485	91	90			11.3485	102	90
	11.3685	30	35			11.3685	36	35
	11.3885	29	11			11.3885	32	11
	11.4085	60	16			11.4085	84	16
	11.4284	40	0			11.4284	49	0
	11.4484	1	61			11.4484	12	61
	11.4683	35	5			11.4683	11	5
	11.4883	40	58			11.4883	51	58
	11.5083	61	8			11.5083	59	8
	11.5282	0	15			11.5282	71	15
	11.5482	58	4			11.5482	63	4
	11.5682	32	35			11.5682	23	35
	11.5881	32	64			11.5881	20	64
	11.6081	10	0			11.6081	62	0
	11.628	55	0			11.628	46	0
	11.648	16	49			11.648	7	49
	11.668	26	36			11.668	31	36
	11.6879	15	44			11.6879	41	44
	11.7079	49	2			11.7079	14	2
	11.7279	39	20			11.7279	9	20
	11.7478	4	39			11.7478	15	39
	11.7678	34	0			11.7678	42	0
	11.7878	27	0			11.7878	53	0
	11.8077	14	0			11.8077	26	0
	11.8277	24	36			11.8277	0	36
	11.8476	16	18			11.8476	54	18
	11.8676	0	12			11.8676	0	12
	11.8876	0	0			11.8876	32	0
	11.9075	40	0			11.9075	0	0
	11.9275	13	0			11.9275	0	0
	11.9475	28	0			11.9475	0	0
	11.9674	13	17			11.9674	59	17
	11.9874	27	2			11.9874	53	2
	12.0074	0	0			12.0074	93	0
	12.0273	16	42			12.0273	72	42
	12.0473	0	3			12.0473	16	3
	12.0672	18	0			12.0672	15	0
	12.0872	24	0			12.0872	54	0
	12.1072	0	0			12.1072	8	0
	12.1271	45	7			12.1271	82	7
	12.1471	0	0			12.1471	42	0
	12.1671	10	0			12.1671	35	0
	12.187	0	34			12.187	101	34
	12.207	54	49			12.207	79	49
	12.227	58	5			12.227	143	5
	12.2469	23	1			12.2469	80	1
	12.2669	32	94			12.2669	122	94
	12.2868	47	26			12.2868	204	26
	12.3068	60	13			12.3068	228	13
	12.3268	87	65			12.3268	148	65
	12.3467	40	53			12.3467	295	53
	12.3667	106	54			12.3667	364	54
	12.3867	190	76			12.3867	265	76
	12.4066	11	120			12.4066	381	120
	12.4266	134	34			12.4266	390	34
	12.4466	161	126			12.4466	452	126
	12.4665	149	141			12.4665	482	141
	12.4865	104	119			12.4865	606	119
	12.5064	164	181			12.5064	589	181
	12.5264	218	168			12.5264	701	168
	12.5464	255	181			12.5464	859	181
	12.5663	277	321			12.5663	906	321
	12.5863	291	371			12.5863	1153	371
	12.6063	475	455			12.6063	1236	455
	12.6262	635	607			12.6262	1543	607
	12.6462	678	729			12.6462	1743	729
	12.6662	840	912			12.6662	2117	912
	12.6861	1128	1132			12.6861	2367	1132
	12.7061	1503	1430			12.7061	2842	1430
	12.7261	1904	2042			12.7261	3485	2042
	12.746	2436	2629			12.746	4104	2629
	12.766	3020	3719			12.766	5152	3719
	12.7859	3858	4161			12.7859	6003	4161
	12.8059	4288	2829			12.8059	6274	2829
	12.8259	3524	1219			12.8259	4538	1219
	12.8458	2496	313			12.8458	2765	313
	12.8658	1503	179			12.8658	1235	179
	12.8858	756	295			12.8858	547	295
	12.9057	463	141			12.9057	395	141
	12.9257	295	117			12.9257	323	117
	12.9457	199	106			12.9457	243	106
	12.9656	124	44			12.9656	259	44
	12.9856	194	86			12.9856	187	86
	13.0055	134	54			13.0055	104	54
	13.0255	126	9			13.0255	143	9
	13.0455	35	18			13.0455	135	18
	13.0654	97	45			13.0654	25	45
	13.0854	119	41			13.0854	71	41
	13.1054	73	5			13.1054	94	5
	13.1253	6	39			13.1253	83	39
	13.1453	96	0			13.1453	74	0
	13.1653	77	31			13.1653	5	31
	13.1852	54	40			13.1852	80	40
	13.2052	37	12			13.2052	90	12
	13.2251	40	11			13.2251	35	11
	13.2451	12	64			13.2451	40	64
	13.2651	23	14			13.2651	81	14
	13.285	73	0			13.285	41	0
	13.305	69	2			13.305	48	2
	13.325	35	29			13.325	66	29
	13.3449	69	16			13.3449	20	16
	13.3649	43	14			13.3649	59	14
	13.3849	82	83			13.3849	51	83
	13.4048	35	0			13.4048	27	0
	13.4248	0	0			13.4248	0	0
	13.4447	15	50			13.4447	86	50
	13.4647	70	0			13.4647	0	0
	13.4847	31	6			13.4847	5	6
	13.5046	34	3			13.5046	13	3
	13.5246	25	18			13.5246	58	18
	13.5446	41	0			13.5446	36	0
	13.5645	50	22			13.5645	11	22
	13.5845	19	0			13.5845	0	0
	13.6044	0	1			13.6044	16	1
	13.6244	71	43			13.6244	45	43
	13.6444	25	19			13.6444	25	19
	13.6644	38	0			13.6644	0	0
	13.6843	28	1			13.6843	0	1
	13.7043	46	0			13.7043	0	0
	13.7242	47	0			13.7242	6	0
	13.7442	30	0			13.7442	53	0
	13.7642	10	31			13.7642	50	31
	13.7841	7	0			13.7841	6	0
	13.8041	0	31			13.8041	33	31
	13.824	0	26			13.824	0	26
	13.844	27	20			13.844	0	20
	13.864	60	6			13.864	72	6
	13.884	54	45			13.884	47	45
	13.9039	11	1			13.9039	3	1
	13.9239	9	0			13.9239	28	0
	13.9438	49	15			13.9438	23	15
	13.9638	59	0			13.9638	0	0
	13.9838	40	0			13.9838	46	0
	14.0037	20	44			14.0037	40	44
	14.0237	21	0			14.0237	2	0
	14.0437	8	0			14.0437	36	0
	14.0636	59	0			14.0636	56	0
	14.0836	59	22			14.0836	44	22
	14.1036	20	0			14.1036	11	0
	14.1235	0	0			14.1235	27	0
	14.1435	9	0			14.1435	61	0
	14.1634	20	19			14.1634	52	19
	14.1834	53	0			14.1834	52	0
	14.2034	0	41			14.2034	50	41
	14.2233	3	0			14.2233	44	0
	14.2433	3	0			14.2433	22	0
	14.2633	18	30			14.2633	30	30
	14.2832	0	42			14.2832	0	42
	14.3032	67	52			14.3032	13	52
	14.3232	22	23			14.3232	124	23
	14.3431	0	11			14.3431	46	11
	14.3631	94	7			14.3631	37	7
	14.383	37	9			14.383	27	9
	14.403	21	85			14.403	71	85
	14.423	16	0			14.423	98	0
	14.4429	30	0			14.4429	90	0
	14.4629	0	20			14.4629	49	20
	14.4829	75	0			14.4829	69	0
	14.5028	23	0			14.5028	113	0
	14.5228	51	28			14.5228	130	28
	14.5427	55	80			14.5427	142	80
	14.5627	63	37			14.5627	145	37
	14.5827	71	53			14.5827	191	53
	14.6026	54	127			14.6026	179	127
	14.6226	126	106			14.6226	164	106
	14.6426	177	151			14.6426	342	151
	14.6625	134	186			14.6625	398	186
	14.6825	195	190			14.6825	367	190
	14.7025	308	255			14.7025	461	255
	14.7224	343	392			14.7224	592	392
	14.7424	451	496			14.7424	760	496
	14.7623	498	610			14.7623	858	610
	14.7823	690	525			14.7823	985	525
	14.8023	641	280			14.8023	730	280
	14.8222	398	69			14.8222	486	69
	14.8422	218	14			14.8422	364	14
	14.8622	163	73			14.8622	162	73
	14.8821	134	82			14.8821	66	82
	14.9021	63	64			14.9021	78	64
	14.9221	45	39			14.9221	85	39
	14.942	7	4			14.942	31	4
	14.962	68	2			14.962	1	2
	14.9819	67	6			14.9819	81	6
	15.0019	1	26			15.0019	65	26
	15.0219	89	16			15.0219	31	16
	15.0418	54	11			15.0418	27	11
	15.0618	24	7			15.0618	0	7
	15.0818	24	0			15.0818	43	0
	15.1017	0	16			15.1017	81	16
	15.1217	47	8			15.1217	34	8
	15.1417	0	0			15.1417	6	0
	15.1616	7	0			15.1616	47	0
	15.1816	1	3			15.1816	0	3
	15.2015	8	33			15.2015	3	33
	15.2215	112	53			15.2215	20	53
	15.2415	31	6			15.2415	0	6
	15.2614	13	47			15.2614	0	47
	15.2814	8	31			15.2814	47	31
	15.3014	0	21			15.3014	44	21
	15.3213	44	14			15.3213	5	14
	15.3413	19	0			15.3413	15	0
	15.3613	0	40			15.3613	58	40
	15.3812	0	3			15.3812	0	3
	15.4012	2	57			15.4012	0	57
	15.4212	24	19			15.4212	0	19
	15.4411	0	14			15.4411	37	14
	15.4611	9	44			15.4611	29	44
	15.481	0	67			15.481	11	67
	15.501	0	55			15.501	25	55
	15.521	12	39			15.521	21	39
	15.5409	67	0			15.5409	51	0
	15.5609	7	42			15.5609	0	42
	15.5809	0	21			15.5809	1	21
	15.6008	0	11			15.6008	53	11
	15.6208	0	6			15.6208	63	6
	15.6408	0	22			15.6408	62	22
	15.6607	42	23			15.6607	4	23
	15.6807	23	28			15.6807	3	28
	15.7006	4	5			15.7006	23	5
	15.7206	31	48			15.7206	62	48
	15.7406	39	69			15.7406	0	69
	15.7605	11	8			15.7605	0	8
	15.7805	0	21			15.7805	46	21
	15.8005	0	5			15.8005	20	5
	15.8204	63	36			15.8204	18	36
	15.8404	33	19			15.8404	28	19
	15.8604	0	18			15.8604	49	18
	15.8803	28	70			15.8803	0	70
	15.9003	15	24			15.9003	8	24
	15.9202	2	66			15.9202	26	66
	15.9402	9	64			15.9402	60	64
	15.9602	1	57			15.9602	61	57
	15.9801	12	15			15.9801	47	15
	16.0001	0	10			16.0001	13	10
	16.0201	67	0			16.0201	8	0
	16.04	95	16			16.04	52	16
	16.06	2	48			16.06	45	48
	16.08	0	44			16.08	38	44
	16.0999	24	0			16.0999	56	0
	16.1199	62	14			16.1199	100	14
	16.1398	95	21			16.1398	89	21
	16.1598	37	33			16.1598	67	33
	16.1798	9	38			16.1798	114	38
	16.1997	39	64			16.1997	77	64
	16.2197	61	21			16.2197	88	21
	16.2397	64	58			16.2397	112	58
	16.2596	26	76			16.2596	116	76
	16.2796	29	10			16.2796	185	10
	16.2996	130	61			16.2996	222	61
	16.3195	114	68			16.3195	229	68
	16.3395	78	114			16.3395	267	114
	16.3594	105	113			16.3594	375	113
	16.3794	222	191			16.3794	451	191
	16.3994	277	170			16.3994	400	170
	16.4193	249	246			16.4193	472	246
	16.4393	340	329			16.4393	714	329
	16.4593	469	455			16.4593	870	455
	16.4792	554	580			16.4792	957	580
	16.4992	706	820			16.4992	1143	820
	16.5192	905	780			16.5192	1467	780
	16.5391	963	494			16.5391	1372	494
	16.5591	901	168			16.5591	949	168
	16.579	548	49			16.579	458	49
	16.599	273	63			16.599	246	63
	16.619	234	115			16.619	190	115
	16.6389	174	39			16.6389	86	39
	16.6589	93	65			16.6589	89	65
	16.6789	73	65			16.6789	81	65
	16.6988	81	57			16.6988	69	57
	16.7188	80	68			16.7188	19	68
	16.7388	47	55			16.7388	78	55
	16.7587	24	9			16.7587	12	9
	16.7787	62	5			16.7787	62	5
	16.7986	64	20			16.7986	48	20
	16.8186	20	107			16.8186	19	107
	16.8386	0	92			16.8386	27	92
	16.8585	49	63			16.8585	25	63
	16.8785	69	13			16.8785	37	13
	16.8985	13	57			16.8985	61	57
	16.9184	4	44			16.9184	36	44
	16.9384	13	40			16.9384	32	40
	16.9584	43	26			16.9584	0	26
	16.9783	0	69			16.9783	23	69
	16.9983	41	31			16.9983	42	31
	17.0182	78	7			17.0182	44	7
	17.0382	61	4			17.0382	0	4
	17.0582	8	96			17.0582	36	96
	17.0781	3	14			17.0781	19	14
	17.0981	43	21			17.0981	0	21
	17.1181	5	0			17.1181	13	0
	17.138	34	70			17.138	49	70
	17.158	0	15			17.158	1	15
	17.178	29	49			17.178	0	49
	17.1979	22	3			17.1979	57	3
	17.2179	32	53			17.2179	49	53
	17.2379	0	76			17.2379	31	76
	17.2578	35	2			17.2578	30	2
	17.2778	17	0			17.2778	17	0
	17.2977	8	40			17.2977	70	40
	17.3177	23	64			17.3177	3	64
	17.3377	70	20			17.3377	53	20
	17.3576	2	28			17.3576	37	28
	17.3776	0	10			17.3776	47	10
	17.3976	0	36			17.3976	13	36
	17.4175	108	10			17.4175	79	10
	17.4375	8	48			17.4375	28	48
	17.4575	4	56			17.4575	70	56
	17.4774	95	48			17.4774	49	48
	17.4974	20	89			17.4974	123	89
	17.5173	49	76			17.5173	93	76
	17.5373	75	52			17.5373	54	52
	17.5573	39	27			17.5573	32	27
	17.5772	114	1			17.5772	42	1
	17.5972	28	1			17.5972	96	1
	17.6172	16	54			17.6172	114	54
	17.6371	25	61			17.6371	91	61
	17.6571	45	30			17.6571	114	30
	17.6771	112	37			17.6771	27	37
	17.697	30	53			17.697	141	53
	17.717	50	47			17.717	101	47
	17.7369	24	52			17.7369	124	52
	17.7569	48	22			17.7569	122	22
	17.7769	67	69			17.7769	137	69
	17.7968	89	102			17.7968	226	102
	17.8168	48	85			17.8168	265	85
	17.8368	98	103			17.8368	257	103
	17.8567	128	76			17.8567	289	76
	17.8767	132	100			17.8767	401	100
	17.8967	91	134			17.8967	475	134
	17.9166	189	200			17.9166	523	200
	17.9366	280	216			17.9366	625	216
	17.9565	270	294			17.9565	788	294
	17.9765	320	421			17.9765	998	421
	17.9965	471	497			17.9965	1173	497
	18.0164	756	710			18.0164	1458	710
	18.0364	912	1000			18.0364	1815	1000
	18.0564	1199	1326			18.0564	2243	1326
	18.0763	1650	1963			18.0763	2588	1963
	18.0963	2026	2157			18.0963	3251	2157
	18.1163	2270	1464			18.1163	3573	1464
	18.1362	2124	563			18.1362	2886	563
	18.1562	1573	414			18.1562	1741	414
	18.1761	1151	120			18.1761	892	120
	18.1961	582	89			18.1961	491	89
	18.2161	245	90			18.2161	301	90
	18.236	203	89			18.236	188	89
	18.256	150	137			18.256	162	137
	18.276	155	47			18.276	176	47
	18.2959	106	8			18.2959	68	8
	18.3159	61	26			18.3159	90	26
	18.3359	51	93			18.3359	114	93
	18.3558	114	22			18.3558	75	22
	18.3758	69	61			18.3758	128	61
	18.3957	42	16			18.3957	99	16
	18.4157	70	3			18.4157	25	3
	18.4357	76	34			18.4357	41	34
	18.4556	100	5			18.4556	54	5
	18.4756	22	35			18.4756	57	35
	18.4956	36	56			18.4956	116	56
	18.5155	44	12			18.5155	43	12
	18.5355	38	27			18.5355	36	27
	18.5555	38	47			18.5555	37	47
	18.5754	46	76			18.5754	35	76
	18.5954	63	45			18.5954	63	45
	18.6153	45	0			18.6153	50	0
	18.6353	38	0			18.6353	40	0
	18.6553	33	35			18.6553	78	35
	18.6752	6	53			18.6752	88	53
	18.6952	38	13			18.6952	23	13
	18.7152	27	4			18.7152	29	4
	18.7351	2	37			18.7351	91	37
	18.7551	43	0			18.7551	21	0
	18.7751	13	24			18.7751	1	24
	18.795	15	33			18.795	53	33
	18.815	30	37			18.815	54	37
	18.8349	7	42			18.8349	54	42
	18.8549	48	19			18.8549	19	19
	18.8749	34	0			18.8749	78	0
	18.8948	9	29			18.8948	100	29
	18.9148	1	0			18.9148	0	0
	18.9348	42	9			18.9348	41	9
	18.9547	74	30			18.9547	38	30
	18.9747	27	12			18.9747	60	12
	18.9947	2	7			18.9947	2	7
	19.0146	24	35			19.0146	34	35
	19.0346	2	42			19.0346	26	42
	19.0545	19	32			19.0545	30	32
	19.0745	15	0			19.0745	8	0
	19.0945	20	39			19.0945	38	39
	19.1144	17	21			19.1144	10	21
	19.1344	0	50			19.1344	14	50
	19.1544	51	59			19.1544	14	59
	19.1743	17	35			19.1743	15	35
	19.1943	15	0			19.1943	56	0
	19.2143	10	0			19.2143	39	0
	19.2342	45	35			19.2342	51	35
	19.2542	44	67			19.2542	23	67
	19.2741	44	0			19.2741	38	0
	19.2941	12	40			19.2941	33	40
	19.3141	5	20			19.3141	45	20
	19.334	3	12			19.334	45	12
	19.354	7	2			19.354	108	2
	19.374	79	16			19.374	91	16
	19.3939	53	28			19.3939	84	28
	19.4139	54	88			19.4139	69	88
	19.4339	0	22			19.4339	60	22
	19.4538	11	111			19.4538	108	111
	19.4738	65	88			19.4738	187	88
	19.4937	132	97			19.4937	249	97
	19.5137	158	138			19.5137	262	138
	19.5337	162	228			19.5337	287	228
	19.5536	203	205			19.5536	258	205
	19.5736	228	169			19.5736	385	169
	19.5936	201	52			19.5936	289	52
	19.6135	176	35			19.6135	155	35
	19.6335	177	51			19.6335	87	51
	19.6535	79	64			19.6535	107	64
	19.6734	50	25			19.6734	42	25
	19.6934	45	40			19.6934	19	40
	19.7133	9	0			19.7133	100	0
	19.7333	60	20			19.7333	98	20
	19.7533	13	50			19.7533	24	50
	19.7732	6	43			19.7732	0	43
	19.7932	22	11			19.7932	0	11
	19.8132	37	18			19.8132	12	18
	19.8331	46	0			19.8331	32	0
	19.8531	25	0			19.8531	26	0
	19.8731	0	0			19.8731	49	0
	19.893	2	0			19.893	45	0
	19.913	0	53			19.913	16	53
	19.933	18	33			19.933	73	33
	19.9529	22	17			19.9529	0	17
	19.9729	14	2			19.9729	10	2
	19.9928	54	0			19.9928	23	0
	20.0128	9	0			20.0128	64	0
	20.0328	0	34			20.0328	0	34
	20.0527	43	0			20.0527	0	0
	20.0727	10	0			20.0727	0	0
	20.0927	19	0			20.0927	14	0
	20.1126	0	30			20.1126	0	30
	20.1326	0	5			20.1326	16	5
	20.1526	80	1			20.1526	27	1
	20.1725	15	0			20.1725	31	0
	20.1925	89	40			20.1925	5	40
	20.2124	61	0			20.2124	8	0
	20.2324	0	51			20.2324	3	51
	20.2524	0	54			20.2524	0	54
	20.2723	41	7			20.2723	0	7
	20.2923	33	36			20.2923	12	36
	20.3123	14	6			20.3123	19	6
	20.3322	23	10			20.3322	69	10
	20.3522	19	8			20.3522	62	8
	20.3722	3	0			20.3722	8	0
	20.3921	69	0			20.3921	32	0
	20.4121	0	15			20.4121	8	15
	20.432	39	43			20.432	7	43
	20.452	2	0			20.452	0	0
	20.472	20	33			20.472	37	33
	20.4919	32	22			20.4919	39	22
	20.5119	21	63			20.5119	38	63
	20.5319	36	29			20.5319	29	29
	20.5518	60	0			20.5518	27	0
	20.5718	0	56			20.5718	9	56
	20.5918	37	18			20.5918	0	18
	20.6117	0	5			20.6117	0	5
	20.6317	78	0			20.6317	0	0
	20.6516	28	10			20.6516	7	10
	20.6716	12	22			20.6716	32	22
	20.6916	8	66			20.6916	0	66
	20.7115	23	11			20.7115	38	11
	20.7315	37	0			20.7315	32	0
	20.7515	20	7			20.7515	0	7
	20.7714	1	0			20.7714	82	0
	20.7914	41	32			20.7914	0	32
	20.8114	86	84			20.8114	0	84
	20.8313	0	35			20.8313	71	35
	20.8513	15	8			20.8513	14	8
	20.8712	10	0			20.8712	0	0
	20.8912	22	0			20.8912	0	0
	20.9112	0	53			20.9112	0	53
	20.9311	64	51			20.9311	0	51
	20.9511	62	34			20.9511	77	34
	20.9711	45	0			20.9711	5	0
	20.991	4	39			20.991	0	39
	21.011	3	9			21.011	0	9
	21.031	28	45			21.031	0	45
	21.0509	17	0			21.0509	0	0
	21.0709	40	27			21.0709	0	27
	21.0908	7	9			21.0908	15	9
	21.1108	6	2			21.1108	32	2
	21.1308	40	21			21.1308	0	21
	21.1507	60	8			21.1507	54	8
	21.1707	21	36			21.1707	14	36
	21.1907	31	0			21.1907	34	0
	21.2106	12	35			21.2106	13	35
	21.2306	50	0			21.2306	0	0
	21.2506	58	0			21.2506	5	0
	21.2705	19	18			21.2705	0	18
	21.2905	40	70			21.2905	0	70
	21.3104	19	28			21.3104	0	28
	21.3304	32	25			21.3304	0	25
	21.3504	32	45			21.3504	8	45
	21.3703	2	11			21.3703	0	11
	21.3903	49	74			21.3903	0	74
	21.4103	13	0			21.4103	0	0
	21.4302	22	22			21.4302	21	22
	21.4502	38	49			21.4502	36	49
	21.4702	40	34			21.4702	60	34
	21.4901	55	17			21.4901	8	17
	21.5101	31	5			21.5101	3	5
	21.53	31	34			21.53	0	34
	21.55	28	25			21.55	32	25
	21.57	28	109			21.57	0	109
	21.5899	6	63			21.5899	2	63
	21.6099	11	17			21.6099	65	17
	21.6299	0	11			21.6299	6	11
	21.6498	31	26			21.6498	23	26
	21.6698	29	0			21.6698	0	0
	21.6898	0	35			21.6898	50	35
	21.7097	28	13			21.7097	0	13
	21.7297	18	0			21.7297	56	0
	21.7496	23	32			21.7496	42	32
	21.7696	0	81			21.7696	19	81
	21.7896	82	0			21.7896	26	0
	21.8095	6	0			21.8095	0	0
	21.8295	60	11			21.8295	38	11
	21.8495	41	21			21.8495	59	21
	21.8694	30	39			21.8694	19	39
	21.8894	28	44			21.8894	20	44
	21.9094	45	36			21.9094	24	36
	21.9293	24	1			21.9293	56	1
	21.9493	19	57			21.9493	21	57
	21.9692	25	20			21.9692	112	20
	21.9892	21	1			21.9892	88	1
	22.0092	69	44			22.0092	0	44
	22.0291	40	62			22.0291	84	62
	22.0491	65	70			22.0491	180	70
	22.0691	36	47			22.0691	189	47
	22.089	50	108			22.089	244	108
	22.109	161	177			22.109	231	177
	22.129	195	195			22.129	343	195
	22.1489	218	178			22.1489	349	178
	22.1689	265	395			22.1689	525	395
	22.1888	356	455			22.1888	592	455
	22.2088	466	390			22.2088	613	390
	22.2288	541	198			22.2288	641	198
	22.2487	489	74			22.2487	590	74
	22.2687	301	107			22.2687	338	107
	22.2887	190	13			22.2887	147	13
	22.3086	106	53			22.3086	54	53
	22.3286	33	7			22.3286	0	7
	22.3486	84	15			22.3486	60	15
	22.3685	66	3			22.3685	72	3
	22.3885	56	112			22.3885	49	112
	22.4084	90	63			22.4084	0	63
	22.4284	80	0			22.4284	25	0
	22.4484	38	0			22.4484	6	0
	22.4683	13	0			22.4683	12	0
	22.4883	33	0			22.4883	18	0
	22.5083	19	41			22.5083	19	41
	22.5282	114	78			22.5282	11	78
	22.5482	34	53			22.5482	18	53
	22.5682	10	11			22.5682	20	11
	22.5881	41	7			22.5881	8	7
	22.6081	37	24			22.6081	2	24
	22.6281	39	57			22.6281	1	57
	22.648	0	52			22.648	56	52
	22.668	14	34			22.668	0	34
	22.6879	4	24			22.6879	0	24
	22.7079	0	14			22.7079	0	14
	22.7279	44	3			22.7279	30	3
	22.7478	28	13			22.7478	0	13
	22.7678	0	33			22.7678	28	33
	22.7878	10	45			22.7878	12	45
	22.8077	17	76			22.8077	32	76
	22.8277	30	5			22.8277	59	5
	22.8477	20	100			22.8477	0	100
	22.8676	25	0			22.8676	0	0
	22.8876	21	40			22.8876	0	40
	22.9075	20	7			22.9075	30	7
	22.9275	56	21			22.9275	0	21
	22.9475	10	23			22.9475	0	23
	22.9674	8	15			22.9674	0	15
	22.9874	3	89			22.9874	0	89
	23.0074	49	30			23.0074	11	30
	23.0273	15	10			23.0273	20	10
	23.0473	30	9			23.0473	7	9
	23.0673	31	9			23.0673	0	9
	23.0872	30	0			23.0872	0	0
	23.1072	18	62			23.1072	0	62
	23.1271	0	22			23.1271	21	22
	23.1471	70	111			23.1471	0	111
	23.1671	40	42			23.1671	70	42
	23.187	74	35			23.187	97	35
	23.207	0	0			23.207	39	0
	23.227	0	44			23.227	9	44
	23.2469	0	48			23.2469	0	48
	23.2669	62	0			23.2669	20	0
	23.2869	63	1			23.2869	81	1
	23.3068	37	0			23.3068	52	0
	23.3268	25	76			23.3268	80	76
	23.3467	4	46			23.3467	24	46
	23.3667	68	95			23.3667	34	95
	23.3867	69	43			23.3867	71	43
	23.4066	93	87			23.4066	78	87
	23.4266	74	15			23.4266	98	15
	23.4466	122	36			23.4466	97	36
	23.4665	68	43			23.4665	90	43
	23.4865	47	2			23.4865	35	2
	23.5065	28	42			23.5065	21	42
	23.5264	20	1			23.5264	7	1
	23.5464	16	76			23.5464	56	76
	23.5663	32	29			23.5663	24	29
	23.5863	37	0			23.5863	1	0
	23.6063	23	0			23.6063	41	0
	23.6262	52	74			23.6262	5	74
	23.6462	26	89			23.6462	0	89
	23.6662	49	70			23.6662	20	70
	23.6861	44	8			23.6861	0	8
	23.7061	0	11			23.7061	0	11
	23.7261	0	44			23.7261	13	44
	23.746	23	8			23.746	44	8
	23.766	33	5			23.766	67	5
	23.7859	54	33			23.7859	19	33
	23.8059	50	102			23.8059	0	102
	23.8259	23	65			23.8259	0	65
	23.8458	1	15			23.8458	28	15
	23.8658	10	12			23.8658	30	12
	23.8858	90	48			23.8858	35	48
	23.9057	85	69			23.9057	27	69
	23.9257	15	53			23.9257	17	53
	23.9457	0	56			23.9457	0	56
	23.9656	23	28			23.9656	1	28
	23.9856	0	1			23.9856	0	1
	24.0055	1	47			24.0055	15	47
	24.0255	24	8			24.0255	0	8
	24.0455	70	39			24.0455	15	39
	24.0654	41	64			24.0654	70	64
	24.0854	36	27			24.0854	43	27
	24.1054	63	53			24.1054	48	53
	24.1253	50	30			24.1253	26	30
	24.1453	0	78			24.1453	4	78
	24.1653	64	71			24.1653	0	71
	24.1852	9	64			24.1852	46	64
	24.2052	26	32			24.2052	39	32
	24.2251	25	71			24.2251	34	71
	24.2451	14	5			24.2451	14	5
	24.2651	11	51			24.2651	0	51
	24.285	95	34			24.285	1	34
	24.305	49	9			24.305	0	9
	24.325	109	102			24.325	140	102
	24.3449	50	46			24.3449	148	46
	24.3649	68	102			24.3649	136	102
	24.3849	66	79			24.3849	82	79
	24.4048	118	75			24.4048	138	75
	24.4248	36	92			24.4248	163	92
	24.4447	102	115			24.4447	276	115
	24.4647	170	102			24.4647	342	102
	24.4847	208	230			24.4847	425	230
	24.5046	289	350			24.5046	576	350
	24.5246	446	530			24.5246	683	530
	24.5446	478	637			24.5446	837	637
	24.5645	671	793			24.5645	1051	793
	24.5845	890	556			24.5845	1141	556
	24.6045	944	284			24.6045	1105	284
	24.6244	771	221			24.6244	866	221
	24.6444	493	10			24.6444	484	10
	24.6643	246	68			24.6643	326	68
	24.6843	165	17			24.6843	111	17
	24.7043	103	41			24.7043	51	41
	24.7242	89	62			24.7242	45	62
	24.7442	103	111			24.7442	25	111
	24.7642	32	17			24.7642	98	17
	24.7841	73	83			24.7841	38	83
	24.8041	10	60			24.8041	18	60
	24.8241	54	0			24.8241	33	0
	24.844	46	66			24.844	4	66
	24.864	76	24			24.864	28	24
	24.8839	4	69			24.8839	12	69
	24.9039	10	27			24.9039	8	27
	24.9239	0	129			24.9239	22	129
	24.9438	38	35			24.9438	0	35
	24.9638	18	50			24.9638	31	50
	24.9838	11	10			24.9838	0	10
	25.0037	23	119			25.0037	31	119
	25.0237	4	27			25.0237	6	27
	25.0437	90	53			25.0437	0	53
	25.0636	4	33			25.0636	0	33
	25.0836	36	45			25.0836	26	45
	25.1035	32	26			25.1035	0	26
	25.1235	87	0			25.1235	4	0
	25.1435	3	0			25.1435	35	0
	25.1634	43	37			25.1634	7	37
	25.1834	26	74			25.1834	23	74
	25.2034	7	45			25.2034	0	45
	25.2233	0	37			25.2233	0	37
	25.2433	0	0			25.2433	28	0
	25.2633	43	0			25.2633	10	0
	25.2832	31	19			25.2832	21	19
	25.3032	92	63			25.3032	18	63
	25.3231	39	0			25.3231	0	0
	25.3431	16	67			25.3431	0	67
	25.3631	24	25			25.3631	29	25
	25.383	9	26			25.383	38	26
	25.403	42	42			25.403	55	42
	25.423	57	1			25.423	60	1
	25.4429	48	39			25.4429	16	39
	25.4629	1	37			25.4629	26	37
	25.4829	49	99			25.4829	51	99
	25.5028	26	88			25.5028	38	88
	25.5228	59	81			25.5228	83	81
	25.5428	64	24			25.5428	67	24
	25.5627	78	32			25.5627	172	32
	25.5827	57	128			25.5827	178	128
	25.6026	139	174			25.6026	311	174
	25.6226	195	227			25.6226	303	227
	25.6426	247	334			25.6426	339	334
	25.6625	250	394			25.6625	436	394
	25.6825	292	400			25.6825	494	400
	25.7025	375	139			25.7025	660	139
	25.7224	436	104			25.7224	498	104
	25.7424	375	107			25.7424	329	107
	25.7624	223	55			25.7624	141	55
	25.7823	143	102			25.7823	111	102
	25.8023	81	75			25.8023	84	75
	25.8222	63	12			25.8222	83	12
	25.8422	111	36			25.8422	2	36
	25.8622	57	100			25.8622	45	100
	25.8821	31	42			25.8821	45	42
	25.9021	23	53			25.9021	36	53
	25.9221	23	37			25.9221	84	37
	25.942	49	8			25.942	1	8
	25.962	48	46			25.962	32	46
	25.982	30	13			25.982	16	13
	26.0019	6	38			26.0019	11	38
	26.0219	31	52			26.0219	40	52
	26.0419	57	73			26.0419	0	73
	26.0618	55	99			26.0618	0	99
	26.0818	11	17			26.0818	44	17
	26.1017	53	25			26.1017	16	25
	26.1217	10	33			26.1217	0	33
	26.1417	70	0			26.1417	57	0
	26.1616	27	71			26.1616	9	71
	26.1816	10	15			26.1816	3	15
	26.2016	39	124			26.2016	2	124
	26.2215	61	38			26.2215	1	38
	26.2415	27	46			26.2415	45	46
	26.2614	6	9			26.2614	18	9
	26.2814	72	4			26.2814	32	4
	26.3014	42	0			26.3014	51	0
	26.3213	0	98			26.3213	15	98
	26.3413	0	89			26.3413	56	89
	26.3613	0	0			26.3613	19	0
	26.3812	84	40			26.3812	60	40
	26.4012	12	18			26.4012	24	18
	26.4212	130	14			26.4212	36	14
	26.4411	68	35			26.4411	52	35
	26.4611	114	40			26.4611	73	40
	26.481	16	70			26.481	101	70
	26.501	5	16			26.501	140	16
	26.521	134	83			26.521	114	83
	26.5409	15	66			26.5409	154	66
	26.5609	135	101			26.5609	212	101
	26.5809	80	144			26.5809	267	144
	26.6008	183	149			26.6008	321	149
	26.6208	178	216			26.6208	407	216
	26.6408	224	217			26.6408	506	217
	26.6607	324	420			26.6607	580	420
	26.6807	358	534			26.6807	822	534
	26.7006	595	816			26.7006	989	816
	26.7206	790	1134			26.7206	1261	1134
	26.7406	1091	1300			26.7406	1679	1300
	26.7605	1308	762			26.7605	1899	762
	26.7805	1297	397			26.7805	1742	397
	26.8005	1152	239			26.8005	1279	239
	26.8204	740	145			26.8204	713	145
	26.8404	481	117			26.8404	430	117
	26.8604	226	4			26.8604	344	4
	26.8803	127	46			26.8803	205	46
	26.9003	89	37			26.9003	167	37
	26.9202	153	62			26.9202	64	62
	26.9402	108	74			26.9402	41	74
	26.9602	115	97			26.9602	55	97
	26.9801	74	41			26.9801	100	41
	27.0001	12	30			27.0001	65	30
	27.0201	42	35			27.0201	90	35
	27.04	38	61			27.04	36	61
	27.06	63	60			27.06	47	60
	27.08	56	9			27.08	16	9
	27.0999	24	80			27.0999	56	80
	27.1199	61	16			27.1199	0	16
	27.1398	0	71			27.1398	50	71
	27.1598	40	16			27.1598	26	16
	27.1798	46	48			27.1798	61	48
	27.1997	106	96			27.1997	74	96
	27.2197	85	8			27.2197	37	8
	27.2397	18	55			27.2397	27	55
	27.2596	0	0			27.2596	50	0
	27.2796	15	69			27.2796	0	69
	27.2996	3	4			27.2996	30	4
	27.3195	0	78			27.3195	4	78
	27.3395	17	19			27.3395	25	19
	27.3594	0	55			27.3594	71	55
	27.3794	41	1			27.3794	29	1
	27.3994	44	46			27.3994	35	46
	27.4193	48	36			27.4193	49	36
	27.4393	42	32			27.4393	19	32
	27.4593	23	48			27.4593	56	48
	27.4792	3	45			27.4792	0	45
	27.4992	35	37			27.4992	38	37
	27.5192	41	70			27.5192	26	70
	27.5391	7	33			27.5391	7	33
	27.5591	27	89			27.5591	87	89
	27.579	12	3			27.579	47	3
	27.599	80	0			27.599	34	0
	27.619	79	33			27.619	62	33
	27.6389	0	65			27.6389	52	65
	27.6589	0	67			27.6589	104	67
	27.6789	0	42			27.6789	95	42
	27.6988	23	23			27.6988	70	23
	27.7188	36	37			27.7188	19	37
	27.7388	21	0			27.7388	13	0
	27.7587	35	0			27.7587	0	0
	27.7787	3	0			27.7787	0	0
	27.7986	1	44			27.7986	30	44
	27.8186	96	62			27.8186	68	62
	27.8386	63	57			27.8386	28	57
	27.8585	31	52			27.8585	53	52
	27.8785	19	42			27.8785	15	42
	27.8985	0	37			27.8985	28	37
	27.9184	0	75			27.9184	34	75
	27.9384	0	15			27.9384	32	15
	27.9584	65	4			27.9584	54	4
	27.9783	53	2			27.9783	0	2
	27.9983	42	39			27.9983	31	39
	28.0182	3	13			28.0182	33	13
	28.0382	0	11			28.0382	20	11
	28.0582	0	37			28.0582	42	37
	28.0781	22	65			28.0781	51	65
	28.0981	65	0			28.0981	0	0
	28.1181	45	0			28.1181	85	0
	28.138	86	21			28.138	34	21
	28.158	32	23			28.158	44	23
	28.178	30	1			28.178	0	1
	28.1979	21	0			28.1979	14	0
	28.2179	2	19			28.2179	0	19
	28.2379	32	62			28.2379	63	62
	28.2578	23	26			28.2578	45	26
	28.2778	41	6			28.2778	54	6
	28.2977	66	56			28.2977	43	56
	28.3177	60	2			28.3177	89	2
	28.3377	23	26			28.3377	18	26
	28.3576	30	36			28.3576	66	36
	28.3776	3	24			28.3776	74	24
	28.3976	29	22			28.3976	9	22
	28.4175	7	52			28.4175	0	52
	28.4375	0	30			28.4375	1	30
	28.4575	74	0			28.4575	94	0
	28.4774	24	7			28.4774	28	7
	28.4974	39	3			28.4974	51	3
	28.5173	0	17			28.5173	39	17
	28.5373	30	0			28.5373	49	0
	28.5573	59	43			28.5573	20	43
	28.5772	0	8			28.5772	112	8
	28.5972	17	29			28.5972	109	29
	28.6172	34	14			28.6172	14	14
	28.6371	81	42			28.6371	14	42
	28.6571	63	41			28.6571	30	41
	28.6771	72	6			28.6771	52	6
	28.697	29	25			28.697	140	25
	28.717	29	89			28.717	107	89
	28.737	96	121			28.737	212	121
	28.7569	144	83			28.7569	213	83
	28.7769	151	128			28.7769	197	128
	28.7968	134	78			28.7968	250	78
	28.8168	76	58			28.8168	119	58
	28.8368	109	76			28.8368	159	76
	28.8567	74	39			28.8567	22	39
	28.8767	100	25			28.8767	55	25
	28.8967	80	6			28.8967	72	6
	28.9166	32	0			28.9166	61	0
	28.9366	11	34			28.9366	79	34
	28.9566	67	44			28.9566	103	44
	28.9765	87	69			28.9765	56	69
	28.9965	18	56			28.9965	38	56
	29.0164	58	57			29.0164	19	57
	29.0364	4	0			29.0364	11	0
	29.0564	13	0			29.0564	27	0
	29.0763	41	0			29.0763	70	0
	29.0963	38	0			29.0963	16	0
	29.1163	49	11			29.1163	82	11
	29.1362	15	35			29.1362	36	35
	29.1562	18	27			29.1562	34	27
	29.1761	14	0			29.1761	11	0
	29.1961	8	46			29.1961	1	46
	29.2161	3	26			29.2161	60	26
	29.236	41	6			29.236	4	6
	29.256	28	30			29.256	51	30
	29.276	64	45			29.276	82	45
	29.2959	59	11			29.2959	23	11
	29.3159	35	13			29.3159	122	13
	29.3359	67	40			29.3359	25	40
	29.3558	10	5			29.3558	21	5
	29.3758	41	83			29.3758	17	83
	29.3957	47	30			29.3957	67	30
	29.4157	17	48			29.4157	55	48
	29.4357	59	55			29.4357	102	55
	29.4556	95	32			29.4556	12	32
	29.4756	41	21			29.4756	82	21
	29.4956	56	19			29.4956	36	19
	29.5155	46	36			29.5155	63	36
	29.5355	16	50			29.5355	157	50
	29.5555	33	37			29.5555	187	37
	29.5754	81	80			29.5754	204	80
	29.5954	98	98			29.5954	292	98
	29.6153	163	144			29.6153	350	144
	29.6353	216	243			29.6353	364	243
	29.6553	301	262			29.6553	521	262
	29.6752	258	470			29.6752	510	470
	29.6952	373	683			29.6952	598	683
	29.7152	458	816			29.7152	894	816
	29.7351	597	668			29.7351	991	668
	29.7551	864	335			29.7551	1123	335
	29.7751	803	230			29.7751	1009	230
	29.795	700	141			29.795	747	141
	29.815	461	64			29.815	438	64
	29.8349	229	27			29.8349	177	27
	29.8549	159	26			29.8549	146	26
	29.8749	77	12			29.8749	133	12
	29.8948	36	79			29.8948	52	79
	29.9148	113	43			29.9148	79	43
	29.9348	131	8			29.9348	98	8
	29.9547	64	29			29.9547	62	29
	29.9747	78	5			29.9747	102	5
	29.9947	27	24			29.9947	75	24
	30.0146	22	0			30.0146	56	0
	30.0346	14	4			30.0346	96	4
	30.0545	24	67			30.0545	19	67
	30.0745	25	54			30.0745	15	54
	30.0945	41	0			30.0945	42	0
	30.1144	22	20			30.1144	36	20
	30.1344	62	8			30.1344	67	8
	30.1544	26	15			30.1544	116	15
	30.1743	18	45			30.1743	111	45
	30.1943	10	64			30.1943	126	64
	30.2143	19	59			30.2143	23	59
	30.2342	5	4			30.2342	60	4
	30.2542	0	0			30.2542	16	0
	30.2741	57	1			30.2741	12	1
	30.2941	48	46			30.2941	30	46
	30.3141	14	44			30.3141	16	44
	30.334	0	0			30.334	103	0
	30.354	0	31			30.354	122	31
	30.374	60	5			30.374	72	5
	30.3939	31	0			30.3939	102	0
	30.4139	76	36			30.4139	14	36
	30.4339	24	0			30.4339	102	0
	30.4538	5	7			30.4538	70	7
	30.4738	0	38			30.4738	60	38
	30.4937	36	42			30.4937	118	42
	30.5137	61	37			30.5137	185	37
	30.5337	95	143			30.5337	173	143
	30.5536	137	109			30.5536	273	109
	30.5736	182	187			30.5736	267	187
	30.5936	142	252			30.5936	286	252
	30.6135	206	323			30.6135	389	323
	30.6335	285	520			30.6335	451	520
	30.6535	380	542			30.6535	595	542
	30.6734	553	410			30.6734	754	410
	30.6934	568	217			30.6934	782	217
	30.7133	581	85			30.7133	670	85
	30.7333	392	40			30.7333	413	40
	30.7533	265	34			30.7533	283	34
	30.7732	180	3			30.7732	145	3
	30.7932	65	95			30.7932	151	95
	30.8132	48	9			30.8132	50	9
	30.8331	61	44			30.8331	35	44
	30.8531	39	44			30.8531	112	44
	30.8731	38	14			30.8731	75	14
	30.893	74	18			30.893	80	18
	30.913	27	0			30.913	41	0
	30.933	16	20			30.933	11	20
	30.9529	41	42			30.9529	7	42
	30.9729	16	40			30.9729	54	40
	30.9928	10	62			30.9928	5	62
	31.0128	77	71			31.0128	53	71
	31.0328	51	0			31.0328	7	0
	31.0527	40	0			31.0527	1	0
	31.0727	92	0			31.0727	45	0
	31.0927	75	0			31.0927	31	0
	31.1126	0	19			31.1126	81	19
	31.1326	45	71			31.1326	62	71
	31.1526	29	46			31.1526	28	46
	31.1725	19	9			31.1725	27	9
	31.1925	0	0			31.1925	13	0
	31.2125	14	35			31.2125	11	35
	31.2324	34	0			31.2324	2	0
	31.2524	32	0			31.2524	36	0
	31.2723	61	77			31.2723	44	77
	31.2923	34	0			31.2923	41	0
	31.3123	56	69			31.3123	87	69
	31.3322	9	12			31.3322	25	12
	31.3522	2	0			31.3522	56	0
	31.3722	11	78			31.3722	84	78
	31.3921	48	35			31.3921	48	35
	31.4121	68	58			31.4121	138	58
	31.4321	59	88			31.4321	78	88
	31.452	98	15			31.452	137	15
	31.472	80	124			31.472	164	124
	31.4919	104	142			31.4919	159	142
	31.5119	173	186			31.5119	319	186
	31.5319	159	349			31.5319	308	349
	31.5518	208	384			31.5518	402	384
	31.5718	308	359			31.5718	499	359
	31.5918	454	265			31.5918	531	265
	31.6117	484	76			31.6117	625	76
	31.6317	462	67			31.6317	485	67
	31.6517	293	77			31.6517	327	77
	31.6716	135	59			31.6716	198	59
	31.6916	115	49			31.6916	86	49
	31.7115	73	51			31.7115	39	51
	31.7315	21	33			31.7315	71	33
	31.7515	72	16			31.7515	87	16
	31.7714	44	26			31.7714	49	26
	31.7914	63	5			31.7914	44	5
	31.8114	53	14			31.8114	15	14
	31.8313	14	35			31.8313	3	35
	31.8513	25	32			31.8513	0	32
	31.8712	0	36			31.8712	38	36
	31.8912	4	30			31.8912	0	30
	31.9112	59	44			31.9112	40	44
	31.9311	0	0			31.9311	6	0
	31.9511	28	0			31.9511	49	0
	31.9711	18	31			31.9711	23	31
	31.991	4	42			31.991	40	42
	32.011	72	0			32.011	3	0
	32.031	9	60			32.031	0	60
	32.0509	0	65			32.0509	40	65
	32.0709	94	5			32.0709	0	5
	32.0909	8	96			32.0909	19	96
	32.1108	34	45			32.1108	12	45
	32.1308	61	7			32.1308	48	7
	32.1507	29	15			32.1507	10	15
	32.1707	58	6			32.1707	57	6
	32.1907	89	1			32.1907	22	1
	32.2106	62	60			32.2106	52	60
	32.2306	42	42			32.2306	85	42
	32.2506	25	39			32.2506	35	39
	32.2705	23	106			32.2705	128	106
	32.2905	36	41			32.2905	35	41
	32.3105	61	59			32.3105	45	59
	32.3304	97	87			32.3304	143	87
	32.3504	122	76			32.3504	189	76
	32.3703	114	161			32.3703	262	161
	32.3903	117	171			32.3903	282	171
	32.4103	237	288			32.4103	383	288
	32.4302	269	464			32.4302	457	464
	32.4502	387	537			32.4502	511	537
	32.4702	463	385			32.4702	673	385
	32.4901	486	231			32.4901	789	231
	32.5101	516	126			32.5101	612	126
	32.5301	416	43			32.5301	487	43
	32.55	278	30			32.55	258	30
	32.57	174	24			32.57	104	24
	32.5899	115	6			32.5899	105	6
	32.6099	91	34			32.6099	49	34
	32.6299	66	104			32.6299	36	104
	32.6498	79	93			32.6498	95	93
	32.6698	61	56			32.6698	56	56
	32.6898	84	19			32.6898	41	19
	32.7097	46	19			32.7097	58	19
	32.7297	76	23			32.7297	23	23
	32.7497	45	8			32.7497	18	8
	32.7696	12	59			32.7696	0	59
	32.7896	44	16			32.7896	0	16
	32.8095	23	50			32.8095	32	50
	32.8295	3	29			32.8295	16	29
	32.8495	33	43			32.8495	6	43
	32.8694	24	13			32.8694	0	13
	32.8894	52	26			32.8894	0	26
	32.9094	37	0			32.9094	12	0
	32.9293	48	51			32.9293	0	51
	32.9493	23	0			32.9493	0	0
	32.9693	3	0			32.9693	3	0
	32.9892	25	58			32.9892	28	58
	33.0092	45	22			33.0092	0	22
	33.0291	59	57			33.0291	43	57
	33.0491	42	68			33.0491	39	68
	33.0691	26	33			33.0691	0	33
	33.089	1	38			33.089	0	38
	33.109	0	9			33.109	21	9
	33.129	49	3			33.129	2	3
	33.1489	0	29			33.1489	28	29
	33.1689	2	32			33.1689	37	32
	33.1889	19	93			33.1889	14	93
	33.2088	33	58			33.2088	41	58
	33.2288	2	36			33.2288	5	36
	33.2487	17	50			33.2487	0	50
	33.2687	70	93			33.2687	111	93
	33.2887	101	110			33.2887	86	110
	33.3086	16	69			33.3086	75	69
	33.3286	70	78			33.3286	129	78
	33.3486	169	31			33.3486	101	31
	33.3685	74	54			33.3685	86	54
	33.3885	109	41			33.3885	55	41
	33.4085	69	82			33.4085	46	82
	33.4284	4	31			33.4284	39	31
	33.4484	83	68			33.4484	0	68
	33.4683	40	17			33.4683	11	17
	33.4883	34	2			33.4883	5	2
	33.5083	64	5			33.5083	1	5
	33.5282	59	0			33.5282	23	0
	33.5482	3	0			33.5482	0	0
	33.5682	39	11			33.5682	72	11
	33.5881	7	53			33.5881	23	53
	33.6081	5	27			33.6081	6	27
	33.6281	21	0			33.6281	0	0
	33.648	37	45			33.648	48	45
	33.668	29	11			33.668	4	11
	33.688	26	7			33.688	0	7
	33.7079	35	11			33.7079	20	11
	33.7279	38	4			33.7279	10	4
	33.7478	33	14			33.7478	0	14
	33.7678	5	14			33.7678	0	14
	33.7878	3	53			33.7878	2	53
	33.8077	2	68			33.8077	42	68
	33.8277	45	21			33.8277	35	21
	33.8477	50	58			33.8477	0	58
	33.8676	45	14			33.8676	33	14
	33.8876	18	10			33.8876	25	10
	33.9076	24	14			33.9076	72	14
	33.9275	14	3			33.9275	16	3
	33.9475	0	22			33.9475	0	22
	33.9674	0	51			33.9674	9	51
	33.9874	40	88			33.9874	1	88
	34.0074	20	21			34.0074	0	21
	34.0273	64	17			34.0273	72	17
	34.0473	56	2			34.0473	63	2
	34.0673	70	28			34.0673	52	28
	34.0872	3	70			34.0872	72	70
	34.1072	43	71			34.1072	107	71
	34.1272	69	156			34.1272	120	156
	34.1471	113	217			34.1471	123	217
	34.1671	142	217			34.1671	193	217
	34.187	226	131			34.187	242	131
	34.207	234	45			34.207	218	45
	34.227	150	76			34.227	207	76
	34.2469	164	63			34.2469	200	63
	34.2669	95	39			34.2669	41	39
	34.2869	103	10			34.2869	82	10
	34.3068	39	28			34.3068	11	28
	34.3268	61	33			34.3268	10	33
	34.3468	40	61			34.3468	68	61
	34.3667	43	14			34.3667	16	14
	34.3867	48	23			34.3867	0	23
	34.4066	60	19			34.4066	41	19
	34.4266	30	11			34.4266	21	11
	34.4466	46	8			34.4466	57	8
	34.4665	56	34			34.4665	0	34
	34.4865	58	3			34.4865	6	3
	34.5065	4	19			34.5065	0	19
	34.5264	13	24			34.5264	0	24
	34.5464	0	19			34.5464	0	19
	34.5663	51	15			34.5663	18	15
	34.5863	4	13			34.5863	39	13
	34.6063	32	0			34.6063	0	0
	34.6262	49	7			34.6262	18	7
	34.6462	0	0			34.6462	38	0
	34.6662	65	5			34.6662	0	5
	34.6861	58	68			34.6861	34	68
	34.7061	22	7			34.7061	33	7
	34.7261	39	46			34.7261	0	46
	34.746	64	24			34.746	19	24
	34.766	24	24			34.766	35	24
	34.7859	31	17			34.7859	37	17
	34.8059	56	17			34.8059	100	17
	34.8259	40	36			34.8259	101	36
	34.8458	55	46			34.8458	113	46
	34.8658	86	73			34.8658	121	73
	34.8858	49	35			34.8858	194	35
	34.9057	125	150			34.9057	175	150
	34.9257	142	209			34.9257	172	209
	34.9457	177	332			34.9457	358	332
	34.9656	233	431			34.9656	390	431
	34.9856	366	504			34.9856	544	504
	35.0055	390	367			35.0055	615	367
	35.0255	483	202			35.0255	774	202
	35.0455	558	97			35.0455	736	97
	35.0654	404	56			35.0654	514	56
	35.0854	395	50			35.0854	267	50
	35.1054	218	62			35.1054	214	62
	35.1253	274	48			35.1253	143	48
	35.1453	97	12			35.1453	57	12
	35.1653	135	2			35.1653	29	2
	35.1852	48	27			35.1852	109	27
	35.2052	6	62			35.2052	68	62
	35.2251	4	0			35.2251	24	0
	35.2451	5	36			35.2451	71	36
	35.2651	1	7			35.2651	7	7
	35.285	54	6			35.285	14	6
	35.305	53	3			35.305	0	3
	35.325	36	1			35.325	8	1
	35.3449	68	34			35.3449	46	34
	35.3649	29	7			35.3649	13	7
	35.3849	5	44			35.3849	31	44
	35.4048	0	27			35.4048	37	27
	35.4248	4	26			35.4248	10	26
	35.4447	11	13			35.4447	0	13
	35.4647	31	42			35.4647	0	42
	35.4847	53	1			35.4847	0	1
	35.5046	17	0			35.5046	0	0
	35.5246	58	6			35.5246	9	6
	35.5446	0	29			35.5446	0	29
	35.5645	7	20			35.5645	0	20
	35.5845	6	0			35.5845	6	0
	35.6045	2	34			35.6045	49	34
	35.6244	34	51			35.6244	20	51
	35.6444	24	28			35.6444	0	28
	35.6644	24	10			35.6644	15	10
	35.6843	77	9			35.6843	0	9
	35.7043	0	6			35.7043	7	6
	35.7242	5	0			35.7242	35	0
	35.7442	28	27			35.7442	22	27
	35.7642	14	16			35.7642	40	16
	35.7841	0	82			35.7841	50	82
	35.8041	28	71			35.8041	45	71
	35.8241	80	42			35.8241	107	42
	35.844	83	42			35.844	113	42
	35.864	101	37			35.864	73	37
	35.884	75	31			35.884	94	31
	35.9039	51	43			35.9039	46	43
	35.9239	46	39			35.9239	41	39
	35.9438	36	20			35.9438	1	20
	35.9638	36	1			35.9638	12	1
	35.9838	2	9			35.9838	34	9
	36.0037	42	0			36.0037	26	0
	36.0237	35	46			36.0237	2	46
	36.0437	16	0			36.0437	47	0
	36.0636	41	0			36.0636	36	0
	36.0836	18	16			36.0836	13	16
	36.1036	4	4			36.1036	0	4
	36.1235	11	28			36.1235	19	28
	36.1435	11	48			36.1435	11	48
	36.1634	0	4			36.1634	0	4
	36.1834	25	17			36.1834	0	17
	36.2034	60	1			36.2034	0	1
	36.2233	25	0			36.2233	0	0
	36.2433	14	16			36.2433	0	16
	36.2633	34	18			36.2633	28	18
	36.2832	21	0			36.2832	6	0
	36.3032	10	25			36.3032	34	25
	36.3232	38	53			36.3232	19	53
	36.3431	47	19			36.3431	4	19
	36.3631	32	0			36.3631	38	0
	36.383	3	13			36.383	46	13
	36.403	24	31			36.403	52	31
	36.423	0	0			36.423	87	0
	36.4429	69	18			36.4429	58	18
	36.4629	31	78			36.4629	115	78
	36.4829	101	46			36.4829	56	46
	36.5028	78	76			36.5028	108	76
	36.5228	97	119			36.5228	181	119
	36.5428	97	194			36.5428	178	194
	36.5627	153	222			36.5627	218	222
	36.5827	192	341			36.5827	305	341
	36.6026	261	324			36.6026	396	324
	36.6226	305	227			36.6226	398	227
	36.6426	376	147			36.6426	485	147
	36.6625	341	82			36.6625	445	82
	36.6825	283	25			36.6825	321	25
	36.7025	213	58			36.7025	232	58
	36.7224	103	62			36.7224	44	62
	36.7424	111	26			36.7424	128	26
	36.7624	80	13			36.7624	66	13
	36.7823	87	0			36.7823	13	0
	36.8023	4	12			36.8023	33	12
	36.8222	63	28			36.8222	41	28
	36.8422	5	38			36.8422	0	38
	36.8622	24	47			36.8622	45	47
	36.8821	6	41			36.8821	52	41
	36.9021	57	19			36.9021	5	19
	36.9221	47	18			36.9221	0	18
	36.942	43	5			36.942	8	5
	36.962	47	0			36.962	25	0
	36.982	19	2			36.982	3	2
	37.0019	3	56			37.0019	40	56
	37.0219	37	0			37.0219	50	0
	37.0418	0	56			37.0418	28	56
	37.0618	0	33			37.0618	46	33
	37.0818	0	21			37.0818	2	21
	37.1017	40	0			37.1017	26	0
	37.1217	48	6			37.1217	17	6
	37.1417	35	32			37.1417	18	32
	37.1616	39	16			37.1616	62	16
	37.1816	48	19			37.1816	55	19
	37.2016	43	54			37.2016	1	54
	37.2215	49	6			37.2215	80	6
	37.2415	8	1			37.2415	51	1
	37.2615	21	38			37.2615	29	38
	37.2814	32	36			37.2814	61	36
	37.3014	52	73			37.3014	101	73
	37.3213	60	114			37.3213	102	114
	37.3413	109	144			37.3413	192	144
	37.3613	121	203			37.3613	197	203
	37.3812	174	252			37.3812	224	252
	37.4012	217	162			37.4012	281	162
	37.4212	244	70			37.4212	309	70
	37.4411	241	40			37.4411	280	40
	37.4611	177	21			37.4611	270	21
	37.4811	155	14			37.4811	122	14
	37.501	125	45			37.501	97	45
	37.521	38	45			37.521	17	45
	37.5409	19	35			37.5409	56	35
	37.5609	68	16			37.5609	9	16
	37.5809	52	7			37.5809	44	7
	37.6008	9	22			37.6008	30	22
	37.6208	47	2			37.6208	56	2
	37.6408	61	44			37.6408	28	44
	37.6607	17	54			37.6607	13	54
	37.6807	36	60			37.6807	55	60
	37.7007	52	45			37.7007	38	45
	37.7206	62	83			37.7206	26	83
	37.7406	15	29			37.7406	51	29
	37.7605	67	9			37.7605	26	9
	37.7805	53	1			37.7805	1	1
	37.8005	12	47			37.8005	52	47
	37.8204	69	21			37.8204	30	21
	37.8404	55	30			37.8404	55	30
	37.8604	8	26			37.8604	69	26
	37.8803	89	77			37.8803	119	77
	37.9003	143	39			37.9003	78	39
	37.9203	130	90			37.9203	150	90
	37.9402	111	57			37.9402	151	57
	37.9602	129	90			37.9602	124	90
	37.9801	168	46			37.9801	101	46
	38.0001	157	90			38.0001	120	90
	38.0201	71	28			38.0201	64	28
	38.04	89	39			38.04	69	39
	38.06	132	24			38.06	136	24
	38.08	87	102			38.08	137	102
	38.0999	142	100			38.0999	165	100
	38.1199	195	134			38.1199	157	134
	38.1399	160	151			38.1399	116	151
	38.1598	153	133			38.1598	90	133
	38.1798	152	103			38.1798	123	103
	38.1997	116	51			38.1997	87	51
	38.2197	46	7			38.2197	57	7
	38.2397	57	5			38.2397	71	5
	38.2596	12	35			38.2596	47	35
	38.2796	11	27			38.2796	49	27
	38.2996	29	79			38.2996	72	79
	38.3195	57	59			38.3195	67	59
	38.3395	19	40			38.3395	58	40
	38.3595	47	2			38.3595	54	2
	38.3794	0	17			38.3794	41	17
	38.3994	33	4			38.3994	14	4
	38.4194	12	7			38.4194	42	7
	38.4393	34	3			38.4393	20	3
	38.4593	44	23			38.4593	2	23
	38.4792	35	32			38.4792	53	32
	38.4992	36	6			38.4992	6	6
	38.5192	35	47			38.5192	10	47
	38.5391	33	0			38.5391	92	0
	38.5591	31	52			38.5591	23	52
	38.5791	23	11			38.5791	16	11
	38.599	27	9			38.599	34	9
	38.619	66	0			38.619	3	0
	38.639	29	27			38.639	1	27
	38.6589	48	40			38.6589	39	40
	38.6789	9	7			38.6789	56	7
	38.6988	31	12			38.6988	21	12
	38.7188	7	18			38.7188	57	18
	38.7388	40	36			38.7388	71	36
	38.7587	0	26			38.7587	70	26
	38.7787	27	15			38.7787	77	15
	38.7987	54	40			38.7987	110	40
	38.8186	66	34			38.8186	93	34
	38.8386	56	95			38.8386	133	95
	38.8586	137	128			38.8586	146	128
	38.8785	79	172			38.8785	146	172
	38.8985	124	176			38.8985	188	176
	38.9184	215	114			38.9184	233	114
	38.9384	205	61			38.9384	272	61
	38.9584	172	33			38.9584	248	33
	38.9783	179	11			38.9783	200	11
	38.9983	150	15			38.9983	168	15
	39.0183	136	8			39.0183	115	8
	39.0382	42	33			39.0382	66	33
	39.0582	64	62			39.0582	29	62
	39.0782	18	21			39.0782	72	21
	39.0981	6	6			39.0981	50	6
	39.1181	11	0			39.1181	47	0
	39.138	26	22			39.138	37	22
	39.158	6	8			39.158	57	8
	39.178	41	47			39.178	58	47
	39.1979	46	9			39.1979	95	9
	39.2179	70	0			39.2179	26	0
	39.2379	1	12			39.2379	72	12
	39.2578	52	26			39.2578	62	26
	39.2778	52	0			39.2778	21	0
	39.2978	1	9			39.2978	27	9
	39.3177	0	28			39.3177	20	28
	39.3377	0	49			39.3377	47	49
	39.3576	0	62			39.3576	33	62
	39.3776	0	0			39.3776	76	0
	39.3976	47	0			39.3976	34	0
	39.4175	52	25			39.4175	43	25
	39.4375	16	4			39.4375	23	4
	39.4575	46	2			39.4575	71	2
	39.4774	2	38			39.4774	86	38
	39.4974	34	68			39.4974	77	68
	39.5174	5	10			39.5174	80	10
	39.5373	65	63			39.5373	32	63
	39.5573	37	45			39.5573	74	45
	39.5772	22	30			39.5772	10	30
	39.5972	27	35			39.5972	60	35
	39.6172	68	106			39.6172	101	106
	39.6371	47	94			39.6371	109	94
	39.6571	83	108			39.6571	175	108
	39.6771	69	103			39.6771	214	103
	39.697	95	68			39.697	134	68
	39.717	118	20			39.717	163	20
	39.737	83	17			39.737	137	17
	39.7569	84	56			39.7569	34	56
	39.7769	71	9			39.7769	24	9
	39.7968	33	37			39.7968	45	37
	39.8168	17	0			39.8168	72	0
	39.8368	9	41			39.8368	55	41
	39.8567	11	38			39.8567	25	38
	39.8767	9	18			39.8767	91	18
	39.8967	21	41			39.8967	76	41
	39.9166	48	27			39.9166	42	27
	39.9366	16	12			39.9366	69	12
	39.9566	10	12			39.9566	22	12
	39.9765	20	19			39.9765	15	19
	39.9965	2	10			39.9965	2	10
	40.0164	45	1			40.0164	48	1
	40.0364	0	24			40.0364	24	24
	40.0564	5	54			40.0564	17	54
	40.0763	18	10			40.0763	65	10
	40.0963	59	34			40.0963	80	34
	40.1163	11	2			40.1163	32	2
	40.1362	2	38			40.1362	29	38
	40.1562	35	4			40.1562	109	4
	40.1761	51	18			40.1761	69	18
	40.1961	13	9			40.1961	30	9
	40.2161	29	45			40.2161	37	45
	40.236	51	1			40.236	32	1
	40.256	25	52			40.256	15	52
	40.276	9	33			40.276	45	33
	40.2959	23	45			40.2959	22	45
	40.3159	0	39			40.3159	36	39
	40.3359	0	29			40.3359	21	29
	40.3558	25	39			40.3558	42	39
	40.3758	26	42			40.3758	87	42
	40.3957	46	34			40.3957	58	34
	40.4157	17	67			40.4157	62	67
	40.4357	57	19			40.4357	43	19
	40.4556	50	36			40.4556	22	36
	40.4756	0	35			40.4756	37	35
	40.4956	0	39			40.4956	48	39
	40.5155	35	24			40.5155	54	24
	40.5355	26	26			40.5355	56	26
	40.5555	30	21			40.5555	39	21
	40.5754	53	17			40.5754	103	17
	40.5954	69	19			40.5954	7	19
	40.6153	9	5			40.6153	49	5
	40.6353	21	26			40.6353	44	26
	40.6553	50	58			40.6553	56	58
	40.6752	27	23			40.6752	36	23
	40.6952	5	30			40.6952	37	30
	40.7152	3	46			40.7152	12	46
	40.7351	16	8			40.7351	20	8
	40.7551	1	52			40.7551	26	52
	40.7751	57	0			40.7751	20	0
	40.795	11	15			40.795	66	15
	40.815	15	15			40.815	49	15
	40.8349	57	33			40.8349	36	33
	40.8549	17	32			40.8549	19	32
	40.8749	0	0			40.8749	22	0
	40.8948	0	35			40.8948	45	35
	40.9148	22	4			40.9148	18	4
	40.9348	28	27			40.9348	7	27
	40.9547	14	23			40.9547	36	23
	40.9747	14	30			40.9747	5	30
	40.9947	25	0			40.9947	30	0
	41.0146	18	16			41.0146	28	16
	41.0346	8	37			41.0346	20	37
	41.0546	7	2			41.0546	23	2
	41.0745	30	38			41.0745	97	38
	41.0945	27	31			41.0945	59	31
	41.1144	1	20			41.1144	5	20
	41.1344	0	18			41.1344	4	18
	41.1544	3	34			41.1544	32	34
	41.1743	0	33			41.1743	34	33
	41.1943	42	1			41.1943	35	1
	41.2143	58	21			41.2143	37	21
	41.2342	25	19			41.2342	47	19
	41.2542	8	29			41.2542	27	29
	41.2742	7	23			41.2742	30	23
	41.2941	1	55			41.2941	39	55
	41.3141	0	12			41.3141	37	12
	41.334	15	43			41.334	64	43
	41.354	0	25			41.354	39	25
	41.374	4	34			41.374	8	34
	41.3939	0	14			41.3939	6	14
	41.4139	22	19			41.4139	24	19
	41.4339	16	34			41.4339	24	34
	41.4538	43	11			41.4538	55	11
	41.4738	14	17			41.4738	50	17
	41.4938	34	31			41.4938	21	31
	41.5137	36	50			41.5137	71	50
	41.5337	0	76			41.5337	65	76
	41.5536	65	78			41.5536	23	78
	41.5736	62	37			41.5736	43	37
	41.5936	16	39			41.5936	33	39
	41.6135	19	9			41.6135	72	9
	41.6335	6	0			41.6335	32	0
	41.6535	46	0			41.6535	56	0
	41.6734	14	17			41.6734	99	17
	41.6934	34	83			41.6934	106	83
	41.7134	54	69			41.7134	115	69
	41.7333	91	98			41.7333	83	98
	41.7533	99	112			41.7533	121	112
	41.7732	63	171			41.7732	165	171
	41.7932	106	182			41.7932	210	182
	41.8132	199	148			41.8132	254	148
	41.8331	164	121			41.8331	319	121
	41.8531	166	117			41.8531	289	117
	41.8731	181	68			41.8731	278	68
	41.893	183	28			41.893	215	28
	41.913	104	49			41.913	138	49
	41.933	105	27			41.933	77	27
	41.9529	89	32			41.9529	74	32
	41.9729	36	31			41.9729	52	31
	41.9928	78	0			41.9928	69	0
	42.0128	61	26			42.0128	61	26
	42.0328	43	13			42.0328	59	13
	42.0527	32	63			42.0527	45	63
	42.0727	20	25			42.0727	52	25
	42.0927	15	0			42.0927	41	0
	42.1126	16	38			42.1126	9	38
	42.1326	12	40			42.1326	21	40
	42.1526	65	67			42.1526	24	67
	42.1725	61	2			42.1725	13	2
	42.1925	15	20			42.1925	40	20
	42.2124	25	12			42.2124	62	12
	42.2324	0	22			42.2324	7	22
	42.2524	11	13			42.2524	2	13
	42.2723	0	27			42.2723	52	27
	42.2923	3	41			42.2923	65	41
	42.3123	11	41			42.3123	7	41
	42.3322	38	50			42.3322	34	50
	42.3522	49	55			42.3522	62	55
	42.3722	48	33			42.3722	76	33
	42.3921	39	10			42.3921	51	10
	42.4121	61	14			42.4121	4	14
	42.432	38	33			42.432	74	33
	42.452	19	56			42.452	33	56
	42.472	6	101			42.472	67	101
	42.4919	55	152			42.4919	77	152
	42.5119	52	87			42.5119	108	87
	42.5319	82	92			42.5319	122	92
	42.5518	89	59			42.5518	112	59
	42.5718	62	34			42.5718	137	34
	42.5918	117	5			42.5918	94	5
	42.6117	66	2			42.6117	81	2
	42.6317	81	9			42.6317	46	9
	42.6516	44	16			42.6516	40	16
	42.6716	20	15			42.6716	37	15
	42.6916	17	38			42.6916	54	38
	42.7115	17	70			42.7115	21	70
	42.7315	18	20			42.7315	40	20
	42.7515	25	4			42.7515	3	4
	42.7714	21	38			42.7714	4	38
	42.7914	16	0			42.7914	19	0
	42.8114	46	12			42.8114	30	12
	42.8313	4	38			42.8313	58	38
	42.8513	10	10			42.8513	57	10
	42.8713	1	20			42.8713	42	20
	42.8912	11	18			42.8912	8	18
	42.9112	2	27			42.9112	6	27
	42.9311	65	37			42.9311	32	37
	42.9511	26	0			42.9511	23	0
	42.9711	18	27			42.9711	61	27
	42.991	22	16			42.991	1	16
	43.011	52	35			43.011	19	35
	43.031	42	8			43.031	92	8
	43.0509	25	57			43.0509	85	57
	43.0709	68	27			43.0709	49	27
	43.0909	22	16			43.0909	65	16
	43.1108	62	86			43.1108	60	86
	43.1308	25	86			43.1308	110	86
	43.1507	22	83			43.1507	85	83
	43.1707	32	133			43.1707	137	133
	43.1907	84	135			43.1907	168	135
	43.2106	122	106			43.2106	144	106
	43.2306	88	13			43.2306	217	13
	43.2506	187	67			43.2506	229	67
	43.2705	127	55			43.2705	168	55
	43.2905	135	22			43.2905	123	22
	43.3105	86	29			43.3105	100	29
	43.3304	48	50			43.3304	84	50
	43.3504	73	36			43.3504	63	36
	43.3704	14	0			43.3704	50	0
	43.3903	44	8			43.3903	41	8
	43.4103	23	6			43.4103	15	6
	43.4302	1	2			43.4302	13	2
	43.4502	0	4			43.4502	3	4
	43.4702	17	28			43.4702	22	28
	43.4901	41	24			43.4901	6	24
	43.5101	0	1			43.5101	63	1
	43.5301	28	20			43.5301	43	20
	43.55	45	9			43.55	39	9
	43.57	23	36			43.57	19	36
	43.59	2	24			43.59	20	24
	43.6099	29	0			43.6099	34	0
	43.6299	30	0			43.6299	10	0
	43.6498	35	0			43.6498	20	0
	43.6698	25	31			43.6698	0	31
	43.6898	31	13			43.6898	0	13
	43.7097	43	44			43.7097	37	44
	43.7297	25	29			43.7297	24	29
	43.7497	17	29			43.7497	55	29
	43.7696	12	51			43.7696	51	51
	43.7896	28	7			43.7896	22	7
	43.8096	14	33			43.8096	9	33
	43.8295	12	31			43.8295	27	31
	43.8495	9	5			43.8495	68	5
	43.8694	11	0			43.8694	42	0
	43.8894	25	53			43.8894	39	53
	43.9094	31	0			43.9094	47	0
	43.9293	75	12			43.9293	78	12
	43.9493	48	53			43.9493	93	53
	43.9693	46	41			43.9693	51	41
	43.9892	54	44			43.9892	59	44
	44.0092	18	21			44.0092	96	21
	44.0292	85	36			44.0292	81	36
	44.0491	105	33			44.0491	95	33
	44.0691	86	78			44.0691	76	78
	44.089	83	26			44.089	104	26
	44.109	95	37			44.109	99	37
	44.129	124	28			44.129	128	28
	44.1489	99	46			44.1489	138	46
	44.1689	135	30			44.1689	130	30
	44.1889	100	18			44.1889	138	18
	44.2088	117	59			44.2088	61	59
	44.2288	143	46			44.2288	110	46
	44.2488	134	70			44.2488	116	70
	44.2687	135	103			44.2687	67	103
	44.2887	166	135			44.2887	89	135
	44.3086	98	111			44.3086	101	111
	44.3286	133	154			44.3286	199	154
	44.3486	105	161			44.3486	157	161
	44.3685	140	127			44.3685	150	127
	44.3885	81	89			44.3885	136	89
	44.4085	112	71			44.4085	136	71
	44.4284	81	78			44.4284	113	78
	44.4484	26	35			44.4484	65	35
	44.4684	49	49			44.4684	60	49
	44.4883	18	92			44.4883	56	92
	44.5083	9	112			44.5083	71	112
	44.5282	53	126			44.5282	47	126
	44.5482	67	79			44.5482	79	79
	44.5682	76	101			44.5682	164	101
	44.5881	103	30			44.5881	124	30
	44.6081	121	20			44.6081	168	20
	44.6281	78	12			44.6281	136	12
	44.648	58	57			44.648	70	57
	44.668	83	42			44.668	76	42
	44.688	67	38			44.688	35	38
	44.7079	67	43			44.7079	75	43
	44.7279	21	20			44.7279	36	20
	44.7478	37	38			44.7478	65	38
	44.7678	36	31			44.7678	30	31
	44.7878	26	19			44.7878	24	19
	44.8077	21	13			44.8077	29	13
	44.8277	27	0			44.8277	13	0
	44.8477	10	29			44.8477	3	29
[truncated: 759 more rows]

## Sheet: Supplmentary Figure 17
Supplementary Figure 17a						Supplementary Figure 17b
							Micropore			Mesopore
Relative pressure	adsorption volume	Relative pressure	adsorption volume				Pore Diameter (nm)	adsorption volume		Pore Diameter (nm)	adsorption volume
8.18393e-05	14.3462	0.99502	435.456				0.83888	0.36391		43.5308	0.40811
0.000146849	27.8309	0.96709	390.837				0.879198	0.761987		30.2339	0.61194
0.000200053	41.6787	0.94594	343.54				0.902728	1.05003		23.2935	0.43854
0.000252242	55.0592	0.9233	295.681				0.921369	1.07248		19.2612	0.33287
0.000318701	68.1581	0.9023	272.209				0.941299	0.92002		16.1087	0.26174
0.000431258	81.5445	0.88351	259.158				0.968719	0.622288		13.6792	0.20996
0.000654116	95.1091	0.85897	247.799				1.01007	0.415586		11.9157	0.16433
0.00115	109.006	0.83503	240.069				1.07353	0.26115		10.5659	0.12628
0.00227	121.156	0.8116	234.651				1.16541	0.150837		9.49042	0.10959
0.00433	129.821	0.78841	230.705				1.2738	0.14		8.60627	0.08692
0.00651	138.319	0.76533	227.482				1.35578	0.188388		7.8669	0.07037
0.00864	147.156	0.74216	224.91				1.42089	0.153605		7.23848	0.05751
0.01081	150.845	0.71916	222.807				1.47777	0.0756576		6.69576	0.04561
0.02615	161.088	0.69612	221.028				1.77043	0.189955		6.22199	0.04105
0.03866	183.418	0.6731	219.517				1.94982	0.183545		5.80374	0.04607
0.05587	188.945	0.65009	218.153							5.43151	0.0309
0.07371	190.587	0.62705	216.816							5.09856	0.02548
0.09664	192.264	0.60403	215.698							4.79746	0.03435
0.1195	193.68	0.58111	214.69							4.5233	0.03159
0.14251	195.044	0.55807	213.65							4.27285	0.03219
0.16538	196.206	0.53506	212.679							4.04264	0.03489
0.18835	197.321	0.51206	211.742							3.83021	0.05724
0.21124	198.279	0.48906	210.819							3.6326	0.03035
0.23419	199.24	0.46612	209.776							3.44858	0.03697
0.25712	200.183	0.44303	208.932							3.27629	0.03213
0.28008	201.075	0.42012	208.076							3.11421	0.04731
0.30304	201.922	0.39707	207.263							2.96084	0.0352
0.32598	202.769	0.37411	206.38							2.81575	0.03452
0.34903	203.677	0.35098	205.573							2.67822	0.04773
0.37197	204.462	0.32808	204.787							2.54634	0.02996
0.3949	205.305	0.30517	203.935							2.41998	0.05263
0.41791	206.138	0.28215	203.176							2.29794	0.05939
0.44095	206.957	0.25931	202.303							2.17919	0.04867
0.46392	207.813	0.23629	201.378							2.06361	0.03989
0.4869	208.699	0.2133	200.496							1.94997	0.0709
0.50993	209.549	0.1904	199.642							1.83694	0.05913
0.53286	210.488	0.16743	198.593							1.72263	0.08514
0.55586	211.502	0.1444	197.554
0.57888	212.449	0.12109	196.284
0.6019	213.61	0.09803	194.871
0.62491	214.722	0.07515	193.242
0.64781	215.792	0.05214	191.018
0.67079	216.986	0.04998	190.725
0.69378	218.36
0.71679	219.887
0.73975	221.627
0.76276	223.546
0.7857	225.82
0.80875	228.57
0.8316	231.978
0.8546	236.257
0.87735	241.858
0.89999	249.897
0.92268	261.536
0.94511	278.654
0.96597	307.737
0.99081	388.638
0.99502	435.456

## Sheet: Supplmentary Figure 19,22
Supplmentary Fgiure 19						Supplmentary Fgiure 22
	Type 1	Type 3 (ZIF-8）	Type 3 (ZIF-67）				Type 4 (ZIF-8）	Type 4 (ZIF-67）
2 theta/degree	Intensity	Intensity	Intensity			2 theta/degree	Intensity	Intensity
5.0001	71	92	12			5.0001	0	10
5.02006	71	92	12			5.02006	0	10
5.04003	0	0	71			5.04003	21	17
5.05999	28	26	0			5.05999	55	38
5.07996	7	128	17			5.07996	74	45
5.09992	0	7	0			5.09992	0	2
5.11988	0	11	0			5.11988	50	101
5.13985	0	0	47			5.13985	0	48
5.15981	1	101	0			5.15981	5	0
5.17977	142	52	53			5.17977	51	0
5.19974	24	0	28			5.19974	0	43
5.2197	34	65	2			5.2197	23	103
5.23967	28	20	0			5.23967	0	0
5.25963	0	0	14			5.25963	0	13
5.27959	0	65	0			5.27959	0	53
5.29956	18	13	0			5.29956	0	79
5.31952	0	56	0			5.31952	78	46
5.33948	32	0	0			5.33948	9	83
5.35945	0	0	0			5.35945	0	30
5.37941	25	34	9			5.37941	0	51
5.39937	4	2	42			5.39937	0	62
5.41934	43	11	0			5.41934	0	0
5.4393	78	25	0			5.4393	83	129
5.45927	32	0	0			5.45927	0	98
5.47923	0	0	42			5.47923	8	15
5.49919	42	0	0			5.49919	48	31
5.51916	0	27	0			5.51916	0	12
5.53912	0	0	7			5.53912	0	5
5.55908	0	77	0			5.55908	0	23
5.57905	20	0	0			5.57905	0	76
5.59901	0	0	0			5.59901	0	54
5.61898	27	42	0			5.61898	0	0
5.63894	26	0	0			5.63894	0	0
5.6589	0	0	0			5.6589	0	0
5.67887	54	0	0			5.67887	0	0
5.69883	19	23	0			5.69883	0	15
5.71879	0	0	0			5.71879	0	0
5.73876	8	0	0			5.73876	24	75
5.75872	0	54	34			5.75872	0	21
5.77869	0	67	34			5.77869	6	0
5.79865	0	0	29			5.79865	0	0
5.81861	48	0	0			5.81861	0	8
5.83858	0	6	0			5.83858	0	19
5.85854	5	0	0			5.85854	0	96
5.8785	0	0	0			5.8785	0	52
5.89847	98	0	0			5.89847	0	13
5.91843	0	0	0			5.91843	0	0
5.9384	0	0	0			5.9384	0	7
5.95836	27	0	0			5.95836	6	0
5.97832	0	0	8			5.97832	22	0
5.99829	0	27	0			5.99829	0	0
6.01825	0	0	0			6.01825	0	0
6.03821	26	0	0			6.03821	0	0
6.05818	0	0	0			6.05818	0	0
6.07814	0	0	0			6.07814	0	0
6.0981	0	0	0			6.0981	0	0
6.11807	0	0	0			6.11807	0	0
6.13803	0	0	0			6.13803	0	0
6.158	0	0	0			6.158	0	31
6.17796	0	0	0			6.17796	0	21
6.19792	0	0	0			6.19792	0	14
6.21789	0	0	0			6.21789	0	0
6.23785	39	7	0			6.23785	0	0
6.25781	0	0	0			6.25781	0	24
6.27778	0	0	0			6.27778	0	51
6.29774	0	0	0			6.29774	0	0
6.31771	0	0	0			6.31771	0	31
6.33767	0	0	0			6.33767	0	51
6.35763	0	0	0			6.35763	0	38
6.3776	0	25	0			6.3776	0	82
6.39756	23	1	0			6.39756	0	19
6.41752	1	8	34			6.41752	0	25
6.43749	0	27	0			6.43749	0	0
6.45745	0	77	0			6.45745	0	91
6.47742	0	22	0			6.47742	0	43
6.49738	0	17	16			6.49738	0	0
6.51734	54	0	0			6.51734	0	9
6.53731	0	21	31			6.53731	0	66
6.55727	0	75	12			6.55727	0	78
6.57723	0	28	0			6.57723	0	80
6.5972	0	67	0			6.5972	0	5
6.61716	0	74	59			6.61716	0	138
6.63713	49	122	15			6.63713	0	50
6.65709	46	72	91			6.65709	0	89
6.67705	72	220	30			6.67705	19	197
6.69702	0	221	48			6.69702	0	159
6.71698	62	146	132			6.71698	0	171
6.73694	56	213	84			6.73694	0	218
6.75691	9	155	123			6.75691	0	168
6.77687	16	284	94			6.77687	0	191
6.79683	0	184	158			6.79683	0	222
6.8168	62	341	177			6.8168	0	280
6.83676	8	338	146			6.83676	0	238
6.85673	88	390	230			6.85673	0	296
6.87669	124	549	93			6.87669	0	307
6.89665	110	485	388			6.89665	81	429
6.91662	157	530	178			6.91662	42	391
6.93658	192	599	384			6.93658	51	492
6.95654	132	719	415			6.95654	66	541
6.97651	259	846	454			6.97651	50	607
6.99647	309	873	500			6.99647	143	638
7.01644	233	1048	441			7.01644	145	760
7.0364	366	1301	611			7.0364	163	900
7.05636	493	1213	659			7.05636	328	878
7.07633	590	1498	795			7.07633	280	1155
7.09629	631	1551	815			7.09629	357	1177
7.11625	636	1881	881			7.11625	500	1340
7.13622	982	2138	1153			7.13622	479	1472
7.15618	979	2439	1194			7.15618	657	1707
7.17615	1317	2411	1345			7.17615	586	1881
7.19611	1314	2708	1590			7.19611	864	2259
7.21607	1671	3317	1656			7.21607	981	2386
7.23604	1884	3513	1808			7.23604	1048	2655
7.256	2117	4098	2293			7.256	1237	3123
7.27596	2597	4643	2368			7.27596	1456	3401
7.29593	2898	5278	2950			7.29593	1588	4089
7.31589	3567	6510	3335			7.31589	2008	4484
7.33585	4348	7622	4248			7.33585	2172	5356
7.35582	5080	9761	4789			7.35582	2692	6283
7.37578	6467	11776	5745			7.37578	3356	7706
7.39575	7422	12642	6115			7.39575	3996	8799
7.41571	7724	8583	5334			7.41571	4890	8933
7.43567	6630	4343	3886			7.43567	4676	8006
7.45564	4607	1784	2431			7.45564	3455	6622
7.4756	2545	1025	1080			7.4756	2085	4910
7.49556	1398	867	867			7.49556	1034	3395
7.51553	747	641	527			7.51553	746	1765
7.53549	573	420	384			7.53549	464	1093
7.55546	374	402	305			7.55546	501	780
7.57542	284	228	234			7.57542	283	455
7.59538	272	268	206			7.59538	293	468
7.61535	141	203	148			7.61535	261	336
7.63531	216	203	78			7.63531	219	290
7.65527	108	121	142			7.65527	263	262
7.67524	71	70	29			7.67524	171	170
7.6952	149	104	79			7.6952	181	111
7.71517	32	67	34			7.71517	127	139
7.73513	100	103	86			7.73513	179	153
7.75509	85	19	69			7.75509	85	69
7.77506	127	48	59			7.77506	122	146
7.79502	28	56	36			7.79502	25	111
7.81498	131	18	80			7.81498	19	76
7.83495	23	80	0			7.83495	32	19
7.85491	114	20	59			7.85491	63	50
7.87487	0	71	60			7.87487	24	128
7.89484	6	0	50			7.89484	0	90
7.9148	98	53	136			7.9148	0	37
7.93477	30	17	36			7.93477	15	73
7.95473	18	48	0			7.95473	5	31
7.97469	21	0	0			7.97469	40	32
7.99466	10	39	51			7.99466	0	36
8.01462	46	0	1			8.01462	0	2
8.03458	5	0	60			8.03458	0	17
8.05455	28	0	16			8.05455	0	15
8.07451	0	17	0			8.07451	0	49
8.09448	24	7	115			8.09448	0	9
8.11444	14	15	0			8.11444	0	0
8.1344	67	5	0			8.1344	0	0
8.15437	25	0	61			8.15437	0	7
8.17433	43	0	48			8.17433	0	5
8.19429	18	0	0			8.19429	0	40
8.21426	0	0	0			8.21426	18	0
8.23422	0	0	0			8.23422	0	0
8.25419	127	0	0			8.25419	15	0
8.27415	14	0	0			8.27415	0	0
8.29411	39	0	0			8.29411	0	25
8.31408	18	0	0			8.31408	0	11
8.33404	2	9	0			8.33404	0	6
8.354	0	59	0			8.354	0	0
8.37397	24	0	33			8.37397	0	47
8.39393	0	0	0			8.39393	0	17
8.4139	0	35	0			8.4139	0	0
8.43386	0	0	21			8.43386	0	12
8.45382	6	13	0			8.45382	0	44
8.47379	39	0	0			8.47379	0	18
8.49375	0	0	30			8.49375	0	47
8.51371	14	0	0			8.51371	0	0
8.53368	0	0	0			8.53368	0	22
8.55364	71	0	33			8.55364	23	13
8.57361	23	0	0			8.57361	0	25
8.59357	9	37	0			8.59357	0	0
8.61353	0	0	0			8.61353	0	50
8.6335	70	6	68			8.6335	0	8
8.65346	3	27	21			8.65346	0	32
8.67342	0	19	0			8.67342	0	16
8.69339	52	31	29			8.69339	0	7
8.71335	0	0	51			8.71335	0	71
8.73331	75	21	0			8.73331	0	2
8.75328	0	58	23			8.75328	19	66
8.77324	95	42	2			8.77324	0	21
8.79321	53	18	0			8.79321	0	87
8.81317	14	62	38			8.81317	0	35
8.83313	56	60	82			8.83313	0	0
8.8531	28	1	59			8.8531	15	105
8.87306	91	63	98			8.87306	0	108
8.89302	25	90	11			8.89302	0	55
8.91299	0	80	110			8.91299	0	15
8.93295	40	22	19			8.93295	0	72
8.95291	17	40	17			8.95291	0	13
8.97288	85	39	67			8.97288	19	123
8.99284	9	53	17			8.99284	18	49
9.01281	33	49	70			9.01281	0	60
9.03277	82	37	50			9.03277	0	53
9.05273	5	22	33			9.05273	67	114
9.0727	102	18	38			9.0727	18	46
9.09266	1	77	50			9.09266	0	78
9.11262	29	61	14			9.11262	0	29
9.13259	63	88	54			9.13259	0	89
9.15255	11	11	56			9.15255	28	29
9.17252	112	99	94			9.17252	0	79
9.19248	62	44	15			9.19248	0	54
9.21244	65	21	49			9.21244	0	75
9.23241	16	95	49			9.23241	63	44
9.25237	51	68	18			9.25237	0	26
9.27233	115	37	39			9.27233	53	95
9.2923	56	114	109			9.2923	0	53
9.31226	30	39	46			9.31226	21	9
9.33223	76	53	4			9.33223	0	26
9.35219	44	117	108			9.35219	93	73
9.37215	25	45	100			9.37215	92	26
9.39212	117	150	49			9.39212	40	52
9.41208	51	32	53			9.41208	67	54
9.43204	27	47	73			9.43204	5	77
9.45201	134	103	27			9.45201	32	48
9.47197	58	105	91			9.47197	52	89
9.49194	119	38	66			9.49194	27	127
9.5119	45	118	78			9.5119	11	91
9.53186	106	90	38			9.53186	76	45
9.55183	66	110	69			9.55183	17	63
9.57179	43	49	49			9.57179	77	93
9.59175	90	96	19			9.59175	7	81
9.61172	75	42	98			9.61172	0	72
9.63168	83	117	122			9.63168	0	80
9.65165	53	45	14			9.65165	64	64
9.67161	96	102	122			9.67161	28	76
9.69157	82	102	118			9.69157	4	117
9.71154	75	105	58			9.71154	0	65
9.7315	112	12	113			9.7315	66	129
9.75146	30	113	23			9.75146	40	88
9.77143	88	53	30			9.77143	55	32
9.79139	101	122	176			9.79139	40	16
9.81135	81	57	26			9.81135	0	48
9.83132	43	44	66			9.83132	4	85
9.85128	150	84	122			9.85128	38	114
9.87125	76	97	75			9.87125	122	59
9.89121	88	98	109			9.89121	6	68
9.91117	67	91	123			9.91117	22	122
9.93114	30	104	111			9.93114	106	44
9.9511	95	117	78			9.9511	99	88
9.97106	44	133	104			9.97106	16	53
9.99103	122	141	165			9.99103	47	185
10.011	30	134	66			10.011	16	96
10.031	143	183	119			10.031	58	160
10.0509	58	159	183			10.0509	19	125
10.0709	111	171	91			10.0709	118	128
10.0908	101	206	166			10.0908	31	134
10.1108	117	233	122			10.1108	86	222
10.1308	55	202	225			10.1308	47	122
10.1507	163	293	156			10.1507	76	242
10.1707	145	319	199			10.1707	69	235
10.1907	133	329	211			10.1907	105	217
10.2106	168	372	258			10.2106	109	319
10.2306	216	370	295			10.2306	170	233
10.2506	268	447	326			10.2506	151	350
10.2705	242	572	324			10.2705	174	402
10.2905	376	610	392			10.2905	257	476
10.3104	388	677	396			10.3104	186	412
10.3304	406	787	520			10.3304	333	645
10.3504	618	858	636			10.3504	361	645
10.3703	740	1065	780			10.3703	458	750
10.3903	886	1318	823			10.3903	470	1083
10.4103	998	1546	1048			10.4103	613	1199
10.4302	1328	2029	1193			10.4302	740	1471
10.4502	1581	2093	1024			10.4502	971	1488
10.4702	1553	1295	1096			10.4702	995	1590
10.4901	1326	623	743			10.4901	925	1216
10.5101	758	219	395			10.5101	609	1113
10.53	472	255	263			10.53	347	786
10.55	283	115	220			10.55	168	448
10.57	185	142	117			10.57	144	332
10.5899	104	180	152			10.5899	112	254
10.6099	105	121	88			10.6099	66	131
10.6299	81	87	110			10.6299	62	104
10.6498	99	125	86			10.6498	111	148
10.6698	97	62	121			10.6698	47	74
10.6898	50	79	0			10.6898	50	84
10.7097	89	77	66			10.7097	69	109
10.7297	86	33	161			10.7297	66	71
10.7496	86	76	62			10.7496	45	35
10.7696	13	77	61			10.7696	18	22
10.7896	42	90	47			10.7896	109	79
10.8095	103	80	33			10.8095	23	63
10.8295	96	45	19			10.8295	20	49
10.8495	50	53	63			10.8495	67	49
10.8694	42	75	33			10.8694	36	31
10.8894	44	72	105			10.8894	4	74
10.9093	60	16	16			10.9093	0	28
10.9293	72	49	7			10.9293	71	44
10.9493	47	35	46			10.9493	18	21
10.9693	58	83	1			10.9693	9	20
10.9892	22	75	61			10.9892	68	101
11.0092	62	85	75			11.0092	8	26
11.0291	27	44	43			11.0291	33	3
11.0491	39	27	34			11.0491	45	0
11.0691	58	26	16			11.0691	28	46
11.089	28	68	98			11.089	28	11
11.109	10	41	14			11.109	0	37
11.1289	26	79	8			11.1289	7	12
11.1489	19	27	64			11.1489	46	56
11.1689	34	77	0			11.1689	51	41
11.1889	53	30	63			11.1889	22	25
11.2088	42	1	42			11.2088	11	21
11.2288	58	75	39			11.2288	0	49
11.2487	34	21	86			11.2487	59	29
11.2687	30	40	58			11.2687	12	20
11.2887	0	42	82			11.2887	0	0
11.3086	19	45	16			11.3086	0	30
11.3286	5	58	7			11.3286	13	5
11.3485	91	14	40			11.3485	71	18
11.3685	30	8	19			11.3685	42	39
11.3885	29	0	0			11.3885	0	28
11.4085	60	90	27			11.4085	41	3
11.4284	40	26	27			11.4284	10	74
11.4484	1	17	0			11.4484	14	16
11.4683	35	53	60			11.4683	46	23
11.4883	40	27	0			11.4883	4	38
11.5083	61	13	34			11.5083	2	1
11.5282	0	67	59			11.5282	13	0
11.5482	58	26	47			11.5482	23	26
11.5682	32	25	30			11.5682	16	2
11.5881	32	3	0			11.5881	1	7
11.6081	10	8	35			11.6081	2	51
11.628	55	23	19			11.628	40	0
11.648	16	22	0			11.648	2	26
11.668	26	11	29			11.668	0	34
11.6879	15	24	37			11.6879	0	30
11.7079	49	114	65			11.7079	0	0
11.7279	39	0	42			11.7279	10	9
11.7478	4	0	0			11.7478	0	17
11.7678	34	15	0			11.7678	0	0
11.7878	27	22	0			11.7878	12	12
11.8077	14	11	0			11.8077	20	0
11.8277	24	39	0			11.8277	12	12
11.8476	16	62	0			11.8476	4	3
11.8676	0	0	15			11.8676	0	0
11.8876	0	2	0			11.8876	53	0
11.9075	40	0	0			11.9075	50	0
11.9275	13	45	31			11.9275	0	0
11.9475	28	8	0			11.9475	23	0
11.9674	13	15	37			11.9674	0	0
11.9874	27	13	0			11.9874	10	0
12.0074	0	0	22			12.0074	15	8
12.0273	16	29	25			12.0273	0	11
12.0473	0	21	0			12.0473	41	8
12.0672	18	4	0			12.0672	0	20
12.0872	24	63	19			12.0872	0	0
12.1072	0	30	0			12.1072	0	0
12.1271	45	33	4			12.1271	43	21
12.1471	0	26	91			12.1471	0	0
12.1671	10	0	1			12.1671	40	10
12.187	0	0	27			12.187	8	6
12.207	54	128	61			12.207	0	0
12.227	58	83	90			12.227	26	39
12.2469	23	93	27			12.2469	35	19
12.2669	32	50	97			12.2669	7	63
12.2868	47	147	44			12.2868	5	53
12.3068	60	32	95			12.3068	26	77
12.3268	87	166	83			12.3268	60	111
12.3467	40	161	140			12.3467	50	86
12.3667	106	141	114			12.3667	79	108
12.3867	190	211	184			12.3867	74	186
12.4066	11	225	190			12.4066	27	211
12.4266	134	283	162			12.4266	30	214
12.4466	161	291	218			12.4466	21	165
12.4665	149	333	193			12.4665	138	290
12.4865	104	409	263			12.4865	63	292
12.5064	164	424	260			12.5064	134	250
12.5264	218	483	318			12.5264	146	330
12.5464	255	603	533			12.5464	150	336
12.5663	277	716	430			12.5663	238	488
12.5863	291	809	543			12.5863	257	582
12.6063	475	850	655			12.6063	330	735
12.6262	635	1105	733			12.6262	370	855
12.6462	678	1336	893			12.6462	505	960
12.6662	840	1486	1053			12.6662	646	1238
12.6861	1128	1860	1272			12.6861	847	1495
12.7061	1503	2152	1542			12.7061	891	1780
12.7261	1904	2761	1768			12.7261	1170	2222
12.746	2436	3468	2313			12.746	1551	2895
12.766	3020	4217	2544			12.766	1996	3420
12.7859	3858	4462	2838			12.7859	2138	4178
12.8059	4288	3589	2590			12.8059	2705	4405
12.8259	3524	2031	2198			12.8259	2547	3891
12.8458	2496	809	1321			12.8458	1841	3169
12.8658	1503	490	791			12.8658	1173	2287
12.8858	756	353	502			12.8858	722	1586
12.9057	463	303	314			12.9057	392	963
12.9257	295	251	245			12.9257	288	458
12.9457	199	149	234			12.9457	286	368
12.9656	124	123	215			12.9656	182	374
12.9856	194	169	185			12.9856	194	149
13.0055	134	122	108			13.0055	229	142
13.0255	126	67	73			13.0255	163	148
13.0455	35	67	39			13.0455	91	183
13.0654	97	87	47			13.0654	74	93
13.0854	119	69	61			13.0854	146	111
13.1054	73	24	78			13.1054	50	79
13.1253	6	158	92			13.1253	91	81
13.1453	96	35	1			13.1453	107	27
13.1653	77	17	57			13.1653	95	69
13.1852	54	69	17			13.1852	57	87
13.2052	37	73	10			13.2052	50	73
13.2251	40	68	33			13.2251	3	78
13.2451	12	59	67			13.2451	62	31
13.2651	23	90	38			13.2651	37	17
13.285	73	47	83			13.285	38	71
13.305	69	26	20			13.305	22	51
13.325	35	48	2			13.325	10	55
13.3449	69	66	51			13.3449	14	68
13.3649	43	40	15			13.3649	50	37
13.3849	82	30	13			13.3849	22	9
13.4048	35	20	0			13.4048	25	105
13.4248	0	41	14			13.4248	5	87
13.4447	15	24	25			13.4447	86	49
13.4647	70	36	126			13.4647	68	37
13.4847	31	90	33			13.4847	53	79
13.5046	34	30	24			13.5046	20	60
13.5246	25	32	0			13.5246	32	35
13.5446	41	40	43			13.5446	17	27
13.5645	50	44	11			13.5645	46	53
13.5845	19	39	9			13.5845	68	56
13.6044	0	55	61			13.6044	21	17
13.6244	71	44	42			13.6244	29	5
13.6444	25	72	15			13.6444	42	35
13.6644	38	54	30			13.6644	72	39
13.6843	28	28	27			13.6843	20	34
13.7043	46	46	0			13.7043	8	53
13.7242	47	18	57			13.7242	49	37
13.7442	30	54	33			13.7442	65	29
13.7642	10	32	28			13.7642	54	28
13.7841	7	73	36			13.7841	0	33
13.8041	0	19	6			13.8041	25	0
13.824	0	4	0			13.824	32	18
13.844	27	56	68			13.844	27	47
13.864	60	19	15			13.864	8	61
13.884	54	64	3			13.884	51	4
13.9039	11	56	50			13.9039	73	42
13.9239	9	39	44			13.9239	69	76
13.9438	49	27	62			13.9438	0	0
13.9638	59	0	39			13.9638	0	35
13.9838	40	0	9			13.9838	57	32
14.0037	20	24	57			14.0037	30	53
14.0237	21	83	28			14.0237	6	44
14.0437	8	16	29			14.0437	101	43
14.0636	59	48	24			14.0636	0	12
14.0836	59	46	40			14.0836	0	24
14.1036	20	32	0			14.1036	25	42
14.1235	0	5	0			14.1235	26	44
14.1435	9	42	19			14.1435	31	31
14.1634	20	61	13			14.1634	57	59
14.1834	53	31	63			14.1834	1	40
14.2034	0	21	0			14.2034	0	36
14.2233	3	57	0			14.2233	25	1
14.2433	3	69	65			14.2433	29	78
14.2633	18	4	38			14.2633	23	44
14.2832	0	26	51			14.2832	29	21
14.3032	67	51	18			14.3032	18	51
14.3232	22	39	11			14.3232	35	44
14.3431	0	2	12			14.3431	26	40
14.3631	94	57	48			14.3631	32	63
14.383	37	43	7			14.383	61	84
14.403	21	46	54			14.403	11	43
14.423	16	64	62			14.423	65	38
14.4429	30	39	81			14.4429	48	65
14.4629	0	29	22			14.4629	38	34
14.4829	75	55	45			14.4829	0	112
14.5028	23	78	66			14.5028	59	35
14.5228	51	116	45			14.5228	16	111
14.5427	55	117	24			14.5427	73	68
14.5627	63	109	11			14.5627	44	92
14.5827	71	126	131			14.5827	17	192
14.6026	54	188	124			14.6026	56	135
14.6226	126	171	178			14.6226	66	96
14.6426	177	254	152			14.6426	67	141
14.6625	134	281	151			14.6625	148	259
14.6825	195	298	191			14.6825	152	389
14.7025	308	357	294			14.7025	196	337
14.7224	343	492	367			14.7224	245	457
14.7424	451	626	311			14.7424	309	559
14.7623	498	670	393			14.7623	357	680
14.7823	690	740	487			14.7823	434	728
14.8023	641	408	331			14.8023	401	589
14.8222	398	120	192			14.8222	328	582
14.8422	218	118	129			14.8422	212	372
14.8622	163	70	128			14.8622	219	272
14.8821	134	116	46			14.8821	129	173
14.9021	63	67	1			14.9021	123	117
14.9221	45	38	78			14.9221	76	107
14.942	7	74	62			14.942	44	124
14.962	68	94	28			14.962	61	29
14.9819	67	50	4			14.9819	13	40
15.0019	1	11	31			15.0019	23	114
15.0219	89	42	0			15.0219	0	26
15.0418	54	53	50			15.0418	59	21
15.0618	24	84	54			15.0618	18	94
15.0818	24	10	0			15.0818	44	71
15.1017	0	16	0			15.1017	25	32
15.1217	47	56	0			15.1217	26	33
15.1417	0	74	0			15.1417	0	25
15.1616	7	0	27			15.1616	0	62
15.1816	1	12	19			15.1816	84	52
15.2015	8	52	1			15.2015	0	23
15.2215	112	50	5			15.2215	0	22
15.2415	31	65	12			15.2415	45	50
15.2614	13	47	0			15.2614	41	69
15.2814	8	10	28			15.2814	0	58
15.3014	0	7	0			15.3014	0	38
15.3213	44	78	21			15.3213	92	3
15.3413	19	55	0			15.3413	18	32
15.3613	0	4	23			15.3613	2	44
15.3812	0	46	0			15.3812	16	10
15.4012	2	32	4			15.4012	41	65
15.4212	24	22	29			15.4212	33	56
15.4411	0	13	58			15.4411	20	24
15.4611	9	89	0			15.4611	80	14
15.481	0	52	0			15.481	39	86
15.501	0	0	20			15.501	24	10
15.521	12	39	19			15.521	37	2
15.5409	67	45	0			15.5409	42	63
15.5609	7	18	5			15.5609	17	46
15.5809	0	3	68			15.5809	0	4
15.6008	0	61	29			15.6008	33	16
15.6208	0	31	0			15.6208	66	6
15.6408	0	31	80			15.6408	19	3
15.6607	42	15	35			15.6607	30	26
15.6807	23	29	8			15.6807	12	50
15.7006	4	41	0			15.7006	0	72
15.7206	31	10	20			15.7206	21	11
15.7406	39	26	22			15.7406	5	10
15.7605	11	61	16			15.7605	28	55
15.7805	0	21	46			15.7805	9	35
15.8005	0	23	75			15.8005	51	40
15.8204	63	73	60			15.8204	73	80
15.8404	33	38	0			15.8404	22	9
15.8604	0	24	0			15.8604	23	2
15.8803	28	4	14			15.8803	24	30
15.9003	15	63	26			15.9003	17	114
15.9202	2	29	10			15.9202	43	85
15.9402	9	67	17			15.9402	52	31
15.9602	1	28	38			15.9602	7	65
15.9801	12	27	0			15.9801	44	76
16.0001	0	36	36			16.0001	3	75
16.0201	67	41	27			16.0201	24	141
16.04	95	32	14			16.04	31	6
16.06	2	55	0			16.06	14	2
16.08	0	75	0			16.08	13	112
16.0999	24	38	0			16.0999	22	104
16.1199	62	34	15			16.1199	34	59
16.1398	95	54	56			16.1398	41	24
16.1598	37	22	75			16.1598	42	46
16.1798	9	68	55			16.1798	64	72
16.1997	39	116	22			16.1997	11	83
16.2197	61	100	8			16.2197	34	47
16.2397	64	115	75			16.2397	104	21
16.2596	26	86	131			16.2596	41	82
16.2796	29	59	19			16.2796	1	127
16.2996	130	115	3			16.2996	89	71
16.3195	114	159	149			16.3195	88	123
16.3395	78	124	180			16.3395	86	229
16.3594	105	197	70			16.3594	53	250
16.3794	222	272	75			16.3794	151	209
16.3994	277	276	245			16.3994	205	271
16.4193	249	308	316			16.4193	175	347
16.4393	340	443	341			16.4393	184	415
16.4593	469	459	310			16.4593	295	502
16.4792	554	606	444			16.4792	380	652
16.4992	706	834	486			16.4992	475	771
16.5192	905	894	568			16.5192	466	910
16.5391	963	613	545			16.5391	589	923
16.5591	901	355	385			16.5591	633	801
16.579	548	338	291			16.579	439	714
16.599	273	133	225			16.599	218	454
16.619	234	43	41			16.619	121	346
16.6389	174	46	39			16.6389	123	249
16.6589	93	125	172			16.6589	72	168
16.6789	73	96	83			16.6789	50	62
16.6988	81	65	56			16.6988	53	70
16.7188	80	26	12			16.7188	59	118
16.7388	47	20	4			16.7388	58	114
16.7587	24	95	0			16.7587	37	26
16.7787	62	99	47			16.7787	54	13
16.7986	64	55	17			16.7986	66	60
16.8186	20	50	51			16.8186	28	141
16.8386	0	54	0			16.8386	74	10
16.8585	49	16	17			16.8585	30	0
16.8785	69	4	71			16.8785	27	0
16.8985	13	57	11			16.8985	26	75
16.9184	4	6	0			16.9184	4	82
16.9384	13	5	0			16.9384	17	42
16.9584	43	36	1			16.9584	76	63
16.9783	0	17	28			16.9783	34	11
16.9983	41	45	0			16.9983	29	6
17.0182	78	54	0			17.0182	0	15
17.0382	61	35	0			17.0382	24	41
17.0582	8	30	0			17.0582	18	41
17.0781	3	42	0			17.0781	0	0
17.0981	43	28	0			17.0981	5	80
17.1181	5	21	0			17.1181	73	28
17.138	34	79	11			17.138	45	0
17.158	0	0	9			17.158	34	45
17.178	29	10	0			17.178	7	63
17.1979	22	47	0			17.1979	44	37
17.2179	32	54	0			17.2179	93	0
17.2379	0	42	56			17.2379	32	5
17.2578	35	58	0			17.2578	1	18
17.2778	17	16	0			17.2778	24	2
17.2977	8	10	15			17.2977	60	45
17.3177	23	23	39			17.3177	29	37
17.3377	70	61	0			17.3377	62	65
17.3576	2	0	24			17.3576	26	9
17.3776	0	1	0			17.3776	0	14
17.3976	0	31	0			17.3976	29	0
17.4175	108	99	28			17.4175	77	19
17.4375	8	60	0			17.4375	29	95
17.4575	4	28	19			17.4575	52	44
17.4774	95	11	50			17.4774	67	16
17.4974	20	10	16			17.4974	19	92
17.5173	49	54	64			17.5173	26	57
17.5373	75	61	31			17.5373	0	34
17.5573	39	73	0			17.5573	110	49
17.5772	114	16	0			17.5772	57	64
17.5972	28	48	31			17.5972	48	51
17.6172	16	81	59			17.6172	82	41
17.6371	25	11	115			17.6371	55	42
17.6571	45	31	41			17.6571	19	49
17.6771	112	54	11			17.6771	13	81
17.697	30	67	81			17.697	72	108
17.717	50	129	91			17.717	69	77
17.7369	24	130	35			17.7369	67	41
17.7569	48	35	66			17.7569	23	99
17.7769	67	36	33			17.7769	67	152
17.7968	89	115	144			17.7968	34	56
17.8168	48	173	128			17.8168	43	117
17.8368	98	186	133			17.8368	67	171
17.8567	128	173	204			17.8567	134	199
17.8767	132	203	204			17.8767	118	157
17.8967	91	236	139			17.8967	155	230
17.9166	189	360	255			17.9166	267	306
17.9366	280	471	354			17.9366	237	376
17.9565	270	548	373			17.9565	196	529
17.9765	320	604	551			17.9765	367	567
17.9965	471	742	610			17.9965	480	760
18.0164	756	1002	638			18.0164	559	975
18.0364	912	1254	836			18.0364	691	1160
18.0564	1199	1446	1158			18.0564	918	1475
18.0763	1650	1844	1345			18.0763	1179	1930
18.0963	2026	2188	1301			18.0963	1343	2359
18.1163	2270	1862	1495			18.1163	1621	2763
18.1362	2124	1280	1206			18.1362	1473	2531
18.1562	1573	560	876			18.1562	1293	2046
18.1761	1151	415	490			18.1761	772	1428
18.1961	582	237	290			18.1961	470	1044
18.2161	245	140	314			18.2161	401	661
18.236	203	116	216			18.236	282	493
18.256	150	167	149			18.256	251	221
18.276	155	101	133			18.276	142	152
18.2959	106	105	67			18.2959	117	167
18.3159	61	33	100			18.3159	198	188
18.3359	51	69	77			18.3359	96	119
18.3558	114	95	16			18.3558	35	125
18.3758	69	61	9			18.3758	68	49
18.3957	42	14	74			18.3957	98	25
18.4157	70	53	41			18.4157	99	75
18.4357	76	64	17			18.4357	47	62
18.4556	100	34	27			18.4556	45	54
18.4756	22	11	15			18.4756	51	26
18.4956	36	35	29			18.4956	49	14
18.5155	44	36	61			18.5155	35	46
18.5355	38	24	16			18.5355	48	75
18.5555	38	15	0			18.5555	40	29
18.5754	46	17	23			18.5754	43	27
18.5954	63	26	0			18.5954	63	14
18.6153	45	45	24			18.6153	79	34
18.6353	38	0	0			18.6353	3	74
18.6553	33	8	9			18.6553	31	48
18.6752	6	22	0			18.6752	18	64
18.6952	38	39	0			18.6952	0	48
18.7152	27	0	32			18.7152	36	48
18.7351	2	0	0			18.7351	38	78
18.7551	43	29	0			18.7551	10	26
18.7751	13	15	26			18.7751	39	17
18.795	15	50	33			18.795	0	39
18.815	30	0	0			18.815	0	19
18.8349	7	0	0			18.8349	36	38
18.8549	48	2	15			18.8549	13	0
18.8749	34	7	42			18.8749	13	3
18.8948	9	0	16			18.8948	21	36
18.9148	1	0	14			18.9148	0	0
18.9348	42	39	12			18.9348	53	16
18.9547	74	12	0			18.9547	52	5
18.9747	27	0	0			18.9747	53	15
18.9947	2	13	0			18.9947	19	26
19.0146	24	18	31			19.0146	10	39
19.0346	2	33	42			19.0346	60	10
19.0545	19	1	39			19.0545	74	49
19.0745	15	3	0			19.0745	0	13
19.0945	20	49	0			19.0945	0	0
19.1144	17	0	21			19.1144	12	47
19.1344	0	35	6			19.1344	96	63
19.1544	51	43	38			19.1544	0	0
19.1743	17	0	96			19.1743	8	0
19.1943	15	0	0			19.1943	0	65
19.2143	10	30	0			19.2143	52	70
19.2342	45	69	1			19.2342	45	2
19.2542	44	41	36			19.2542	8	0
19.2741	44	4	14			19.2741	0	0
19.2941	12	0	13			19.2941	47	19
19.3141	5	0	7			19.3141	0	32
19.334	3	69	54			19.334	0	60
19.354	7	7	2			19.354	55	65
19.374	79	72	81			19.374	36	26
19.3939	53	87	36			19.3939	61	21
19.4139	54	54	44			19.4139	25	62
19.4339	0	11	44			19.4339	31	24
19.4538	11	49	14			19.4538	71	88
19.4738	65	153	25			19.4738	64	123
19.4937	132	121	127			19.4937	83	171
19.5137	158	129	182			19.5137	86	150
19.5337	162	140	156			19.5337	141	211
19.5536	203	187	82			19.5536	134	246
19.5736	228	208	102			19.5736	146	267
19.5936	201	52	102			19.5936	146	279
19.6135	176	141	59			19.6135	96	191
19.6335	177	98	83			19.6335	160	267
19.6535	79	31	70			19.6535	32	158
19.6734	50	16	89			19.6734	29	101
19.6934	45	10	0			19.6934	11	43
19.7133	9	18	0			19.7133	110	21
19.7333	60	77	14			19.7333	0	9
19.7533	13	0	69			19.7533	0	33
19.7732	6	8	66			19.7732	30	85
19.7932	22	55	6			19.7932	84	2
19.8132	37	0	0			19.8132	0	20
19.8331	46	27	0			19.8331	0	33
19.8531	25	9	0			19.8531	0	0
19.8731	0	15	17			19.8731	0	0
19.893	2	6	0			19.893	30	36
19.913	0	0	0			19.913	49	26
19.933	18	13	42			19.933	54	0
19.9529	22	34	21			19.9529	69	35
19.9729	14	7	6			19.9729	5	0
19.9928	54	46	35			19.9928	28	0
20.0128	9	7	21			20.0128	15	46
20.0328	0	15	20			20.0328	0	0
20.0527	43	11	46			20.0527	0	0
20.0727	10	19	12			20.0727	9	0
20.0927	19	0	50			20.0927	5	12
20.1126	0	15	58			20.1126	13	53
20.1326	0	0	27			20.1326	51	25
20.1526	80	30	0			20.1526	6	7
20.1725	15	68	27			20.1725	20	3
20.1925	89	0	17			20.1925	0	1
20.2124	61	0	65			20.2124	32	30
20.2324	0	0	19			20.2324	34	5
20.2524	0	43	16			20.2524	8	42
20.2723	41	23	14			20.2723	0	24
20.2923	33	5	66			20.2923	0	0
20.3123	14	0	8			20.3123	0	35
20.3322	23	19	21			20.3322	65	7
20.3522	19	30	10			20.3522	10	43
20.3722	3	0	54			20.3722	6	21
20.3921	69	31	15			20.3921	13	0
20.4121	0	38	15			20.4121	25	30
20.432	39	14	0			20.432	30	0
20.452	2	0	49			20.452	0	0
20.472	20	0	9			20.472	53	0
20.4919	32	11	78			20.4919	36	24
20.5119	21	56	37			20.5119	25	0
20.5319	36	66	16			20.5319	8	48
20.5518	60	37	58			20.5518	5	0
20.5718	0	16	13			20.5718	18	2
20.5918	37	12	43			20.5918	7	0
20.6117	0	8	26			20.6117	0	13
20.6317	78	2	92			20.6317	0	0
20.6516	28	41	70			20.6516	10	15
20.6716	12	0	54			20.6716	0	29
20.6916	8	2	27			20.6916	0	38
20.7115	23	55	46			20.7115	0	10
20.7315	37	41	72			20.7315	4	34
20.7515	20	71	13			20.7515	34	1
20.7714	1	61	26			20.7714	56	28
20.7914	41	13	15			20.7914	23	2
20.8114	86	0	13			20.8114	29	26
20.8313	0	14	43			20.8313	0	58
20.8513	15	81	0			20.8513	52	55
20.8712	10	1	14			20.8712	0	0
20.8912	22	45	29			20.8912	0	0
20.9112	0	26	48			20.9112	78	17
20.9311	64	24	27			20.9311	11	52
20.9511	62	46	0			20.9511	7	0
20.9711	45	64	37			20.9711	0	25
20.991	4	9	3			20.991	54	40
21.011	3	38	0			21.011	28	81
21.031	28	0	14			21.031	23	28
21.0509	17	45	8			21.0509	0	0
21.0709	40	13	33			21.0709	42	0
21.0908	7	23	75			21.0908	7	18
21.1108	6	36	37			21.1108	0	0
21.1308	40	3	14			21.1308	0	69
21.1507	60	30	5			21.1507	86	25
21.1707	21	3	24			21.1707	9	0
21.1907	31	17	98			21.1907	0	0
21.2106	12	0	0			21.2106	0	27
21.2306	50	57	29			21.2306	9	0
21.2506	58	40	0			21.2506	58	76
21.2705	19	36	21			21.2705	39	32
21.2905	40	15	0			21.2905	33	3
21.3104	19	39	57			21.3104	12	0
21.3304	32	34	24			21.3304	0	31
21.3504	32	27	107			21.3504	0	29
21.3703	2	2	63			21.3703	21	0
21.3903	49	36	30			21.3903	0	42
21.4103	13	40	7			21.4103	0	3
21.4302	22	0	108			21.4302	58	39
21.4502	38	38	30			21.4502	12	57
21.4702	40	22	29			21.4702	0	72
21.4901	55	70	25			21.4901	2	8
21.5101	31	28	19			21.5101	31	39
21.53	31	16	58			21.53	35	13
21.55	28	20	19			21.55	1	9
21.57	28	43	6			21.57	0	0
21.5899	6	50	0			21.5899	14	31
21.6099	11	87	50			21.6099	9	67
21.6299	0	10	60			21.6299	61	0
21.6498	31	6	51			21.6498	0	0
21.6698	29	17	49			21.6698	0	0
21.6898	0	70	37			21.6898	43	23
21.7097	28	72	0			21.7097	20	27
21.7297	18	32	17			21.7297	5	65
21.7496	23	37	41			21.7496	3	39
21.7696	0	17	0			21.7696	0	36
21.7896	82	2	43			21.7896	47	17
21.8095	6	81	36			21.8095	91	13
21.8295	60	0	26			21.8295	16	63
21.8495	41	65	86			21.8495	2	31
21.8694	30	40	5			21.8694	0	27
21.8894	28	129	0			21.8894	36	9
21.9094	45	62	25			21.9094	27	1
21.9293	24	26	15			21.9293	44	51
21.9493	19	45	61			21.9493	0	82
21.9692	25	14	88			21.9692	15	85
21.9892	21	27	39			21.9892	0	51
22.0092	69	124	17			22.0092	32	55
22.0291	40	157	45			22.0291	67	1
22.0491	65	150	124			22.0491	110	67
22.0691	36	58	146			22.0691	36	116
22.089	50	100	140			22.089	112	103
22.109	161	168	210			22.109	175	166
22.129	195	205	228			22.129	188	180
22.1489	218	275	222			22.1489	198	375
22.1689	265	289	239			22.1689	303	347
22.1888	356	395	340			22.1888	267	478
22.2088	466	364	324			22.2088	373	471
22.2288	541	344	343			22.2288	416	590
22.2487	489	161	230			22.2487	302	456
22.2687	301	113	200			22.2687	247	483
22.2887	190	84	161			22.2887	194	273
22.3086	106	97	48			22.3086	118	181
22.3286	33	46	76			22.3286	164	51
22.3486	84	81	66			22.3486	58	194
22.3685	66	47	63			22.3685	18	88
22.3885	56	35	50			22.3885	1	76
22.4084	90	24	52			22.4084	68	38
22.4284	80	23	14			22.4284	46	0
22.4484	38	57	6			22.4484	39	38
22.4683	13	42	24			22.4683	69	70
22.4883	33	54	53			22.4883	44	0
22.5083	19	21	41			22.5083	10	0
22.5282	114	2	30			22.5282	6	14
22.5482	34	0	3			22.5482	9	24
22.5682	10	9	5			22.5682	69	31
22.5881	41	101	55			22.5881	39	0
22.6081	37	72	33			22.6081	73	37
22.6281	39	35	29			22.6281	0	12
22.648	0	0	0			22.648	6	68
22.668	14	26	0			22.668	15	2
22.6879	4	69	45			22.6879	0	17
22.7079	0	69	3			22.7079	34	17
22.7279	44	43	34			22.7279	24	17
22.7478	28	35	33			22.7478	47	53
22.7678	0	27	24			22.7678	7	43
22.7878	10	60	22			22.7878	0	0
22.8077	17	38	0			22.8077	0	12
22.8277	30	69	10			22.8277	36	75
22.8477	20	59	0			22.8477	52	53
22.8676	25	9	66			22.8676	0	0
22.8876	21	0	0			22.8876	0	47
22.9075	20	42	65			22.9075	0	49
22.9275	56	40	20			22.9275	10	23
22.9475	10	73	30			22.9475	0	41
22.9674	8	32	11			22.9674	0	0
22.9874	3	1	0			22.9874	0	0
23.0074	49	58	0			23.0074	0	4
23.0273	15	22	31			23.0273	0	11
23.0473	30	48	4			23.0473	22	48
23.0673	31	28	23			23.0673	0	10
23.0872	30	43	26			23.0872	7	5
23.1072	18	20	44			23.1072	53	0
23.1271	0	63	38			23.1271	11	28
23.1471	70	35	0			23.1471	35	77
23.1671	40	55	17			23.1671	3	60
23.187	74	67	10			23.187	15	31
23.207	0	20	0			23.207	4	24
23.227	0	9	55			23.227	5	43
23.2469	0	51	34			23.2469	0	10
23.2669	62	31	24			23.2669	0	68
23.2869	63	100	27			23.2869	0	44
23.3068	37	26	0			23.3068	121	63
23.3268	25	11	0			23.3268	52	19
23.3467	4	19	9			23.3467	84	4
23.3667	68	155	68			23.3667	61	60
23.3867	69	73	90			23.3867	63	75
23.4066	93	99	70			23.4066	12	91
23.4266	74	24	64			23.4266	40	104
23.4466	122	36	39			23.4466	100	71
23.4665	68	62	31			23.4665	86	79
23.4865	47	41	25			23.4865	34	11
23.5065	28	82	23			23.5065	34	38
23.5264	20	45	6			23.5264	48	34
23.5464	16	29	40			23.5464	36	104
23.5663	32	24	62			23.5663	22	38
23.5863	37	65	10			23.5863	0	14
23.6063	23	84	54			23.6063	55	13
23.6262	52	88	44			23.6262	48	17
23.6462	26	13	20			23.6462	5	0
23.6662	49	8	42			23.6662	4	22
23.6861	44	65	0			23.6861	23	0
23.7061	0	52	37			23.7061	27	24
23.7261	0	73	0			23.7261	41	6
23.746	23	51	58			23.746	0	76
23.766	33	42	52			23.766	96	0
23.7859	54	28	0			23.7859	19	28
23.8059	50	88	0			23.8059	0	26
23.8259	23	16	16			23.8259	0	27
23.8458	1	56	44			23.8458	0	28
23.8658	10	75	6			23.8658	44	24
23.8858	90	27	75			23.8858	3	20
23.9057	85	70	8			23.9057	20	16
23.9257	15	72	26			23.9257	28	24
23.9457	0	37	0			23.9457	25	9
23.9656	23	28	42			23.9656	67	109
23.9856	0	12	15			23.9856	64	78
24.0055	1	39	48			24.0055	17	0
24.0255	24	21	54			24.0255	16	0
24.0455	70	8	37			24.0455	11	0
24.0654	41	51	44			24.0654	17	30
24.0854	36	62	13			24.0854	11	13
24.1054	63	26	0			24.1054	61	3
24.1253	50	1	41			24.1253	0	0
24.1453	0	23	25			24.1453	41	74
24.1653	64	37	28			24.1653	25	30
24.1852	9	0	0			24.1852	64	0
24.2052	26	70	0			24.2052	25	0
24.2251	25	74	54			24.2251	18	26
24.2451	14	94	29			24.2451	7	42
24.2651	11	36	54			24.2651	16	0
24.285	95	53	49			24.285	40	26
24.305	49	71	81			24.305	85	30
24.325	109	15	57			24.325	102	3
24.3449	50	40	27			24.3449	53	0
24.3649	68	56	120			24.3649	85	21
24.3849	66	142	74			24.3849	41	145
24.4048	118	160	183			24.4048	79	138
24.4248	36	161	146			24.4248	100	153
24.4447	102	142	178			24.4447	98	177
24.4647	170	209	108			24.4647	121	207
24.4847	208	257	220			24.4847	196	173
24.5046	289	281	357			24.5046	320	274
24.5246	446	333	393			24.5246	408	471
24.5446	478	520	390			24.5446	452	587
24.5645	671	563	543			24.5645	435	805
24.5845	890	582	577			24.5845	615	881
24.6045	944	415	498			24.6045	683	945
24.6244	771	233	347			24.6244	659	753
24.6444	493	209	286			24.6444	368	605
24.6643	246	143	201			24.6643	323	428
24.6843	165	141	115			24.6843	186	277
24.7043	103	42	66			24.7043	156	179
24.7242	89	57	43			24.7242	111	78
24.7442	103	56	129			24.7442	65	119
24.7642	32	72	107			24.7642	78	70
24.7841	73	88	28			24.7841	44	27
24.8041	10	74	25			24.8041	51	61
24.8241	54	39	40			24.8241	46	9
24.844	46	55	86			24.844	34	8
24.864	76	0	85			24.864	118	43
24.8839	4	7	12			24.8839	35	46
24.9039	10	0	26			24.9039	7	13
24.9239	0	77	9			24.9239	19	1
24.9438	38	0	23			24.9438	5	0
24.9638	18	31	0			24.9638	38	0
24.9838	11	11	2			24.9838	0	48
25.0037	23	85	93			25.0037	36	0
25.0237	4	48	106			25.0237	32	0
25.0437	90	68	70			25.0437	0	0
25.0636	4	8	25			25.0636	132	0
25.0836	36	17	24			25.0836	56	15
25.1035	32	2	35			25.1035	23	34
25.1235	87	11	66			25.1235	27	37
25.1435	3	20	34			25.1435	2	20
25.1634	43	36	22			25.1634	11	54
25.1834	26	1	26			25.1834	110	46
25.2034	7	78	50			25.2034	0	33
25.2233	0	18	109			25.2233	54	0
25.2433	0	43	82			25.2433	15	0
25.2633	43	35	60			25.2633	88	0
25.2832	31	31	18			25.2832	0	25
25.3032	92	89	38			25.3032	32	9
25.3231	39	17	34			25.3231	14	21
25.3431	16	42	64			25.3431	72	9
25.3631	24	31	60			25.3631	30	13
25.383	9	60	73			25.383	46	34
25.403	42	38	68			25.403	0	9
25.423	57	57	108			25.423	65	31
25.4429	48	36	118			25.4429	19	11
25.4629	1	51	29			25.4629	85	73
25.4829	49	15	11			25.4829	63	26
25.5028	26	37	15			25.5028	56	60
25.5228	59	89	126			25.5228	75	51
25.5428	64	93	170			25.5428	52	126
25.5627	78	163	164			25.5627	152	80
25.5827	57	137	226			25.5827	131	137
25.6026	139	137	207			25.6026	169	123
25.6226	195	199	183			25.6226	176	199
25.6426	247	156	168			25.6426	222	269
25.6625	250	280	216			25.6625	264	312
25.6825	292	269	319			25.6825	346	403
25.7025	375	318	281			25.7025	353	490
25.7224	436	180	327			25.7224	324	437
25.7424	375	120	200			25.7424	249	387
25.7624	223	121	108			25.7624	227	209
25.7823	143	24	107			25.7823	140	146
25.8023	81	106	123			25.8023	99	65
25.8222	63	32	147			25.8222	78	114
25.8422	111	28	115			25.8422	66	58
25.8622	57	97	53			25.8622	87	136
25.8821	31	61	81			25.8821	59	61
25.9021	23	60	28			25.9021	65	18
25.9221	23	32	38			25.9221	65	3
25.942	49	15	107			25.942	23	6
25.962	48	78	24			25.962	18	22
25.982	30	27	89			25.982	31	61
26.0019	6	39	64			26.0019	12	37
26.0219	31	31	56			26.0219	89	15
26.0419	57	2	57			26.0419	61	6
26.0618	55	0	49			26.0618	91	5
26.0818	11	53	63			26.0818	49	0
26.1017	53	53	73			26.1017	2	21
26.1217	10	7	30			26.1217	77	39
26.1417	70	0	42			26.1417	29	51
26.1616	27	12	71			26.1616	93	22
26.1816	10	56	88			26.1816	45	2
26.2016	39	76	51			26.2016	60	1
26.2215	61	36	111			26.2215	0	0
26.2415	27	21	62			26.2415	33	53
26.2614	6	4	52			26.2614	39	63
26.2814	72	49	11			26.2814	52	21
26.3014	42	25	40			26.3014	152	8
26.3213	0	50	88			26.3213	33	5
26.3413	0	71	94			26.3413	9	9
26.3613	0	47	66			26.3613	7	0
26.3812	84	79	55			26.3812	71	26
26.4012	12	36	106			26.4012	51	61
26.4212	130	50	78			26.4212	73	38
26.4411	68	47	151			26.4411	67	13
26.4611	114	99	137			26.4611	21	14
26.481	16	74	97			26.481	100	34
26.501	5	70	66			26.501	75	74
26.521	134	66	127			26.521	183	164
26.5409	15	68	110			26.5409	131	74
26.5609	135	54	104			26.5609	114	130
26.5809	80	141	206			26.5809	79	131
26.6008	183	174	351			26.6008	188	154
26.6208	178	190	268			26.6208	222	314
26.6408	224	251	427			26.6408	339	358
26.6607	324	363	398			26.6607	401	455
26.6807	358	377	498			26.6807	530	485
26.7006	595	583	521			26.7006	643	739
26.7206	790	725	721			26.7206	754	927
26.7406	1091	793	838			26.7406	910	1078
26.7605	1308	905	910			26.7605	912	1426
26.7805	1297	695	794			26.7805	959	1409
26.8005	1152	390	601			26.8005	832	1296
26.8204	740	229	456			26.8204	700	971
26.8404	481	174	246			26.8404	510	592
26.8604	226	146	322			26.8604	317	427
26.8803	127	65	253			26.8803	263	282
26.9003	89	14	214			26.9003	159	219
26.9202	153	42	140			26.9202	222	225
26.9402	108	66	26			26.9402	161	178
26.9602	115	80	95			26.9602	162	93
26.9801	74	115	82			26.9801	19	80
27.0001	12	60	93			27.0001	95	13
27.0201	42	76	73			27.0201	13	150
27.04	38	97	158			27.04	64	12
27.06	63	54	61			27.06	55	136
27.08	56	50	9			27.08	86	15
27.0999	24	6	30			27.0999	82	7
27.1199	61	39	29			27.1199	60	1
27.1398	0	12	81			27.1398	2	0
27.1598	40	30	107			27.1598	14	44
27.1798	46	30	122			27.1798	48	49
27.1997	106	34	39			27.1997	62	26
27.2197	85	32	15			27.2197	80	27
27.2397	18	113	4			27.2397	107	12
27.2596	0	30	51			27.2596	68	37
27.2796	15	0	108			27.2796	32	22
27.2996	3	0	77			27.2996	6	25
27.3195	0	7	77			27.3195	9	60
27.3395	17	27	15			27.3395	46	22
27.3594	0	44	5			27.3594	43	0
27.3794	41	40	21			27.3794	40	29
27.3994	44	0	44			27.3994	22	27
27.4193	48	56	55			27.4193	40	0
27.4393	42	60	46			27.4393	34	66
27.4593	23	43	92			27.4593	84	45
27.4792	3	34	7			27.4792	73	15
27.4992	35	15	9			27.4992	12	15
27.5192	41	20	44			27.5192	50	0
27.5391	7	37	37			27.5391	0	15
27.5591	27	19	76			27.5591	0	3
27.579	12	75	55			27.579	34	26
27.599	80	49	34			27.599	63	37
27.619	79	69	0			27.619	0	35
27.6389	0	5	8			27.6389	101	79
27.6589	0	10	62			27.6589	20	0
27.6789	0	3	0			27.6789	78	0
27.6988	23	32	20			27.6988	16	14
27.7188	36	56	0			27.7188	10	12
27.7388	21	22	65			27.7388	2	82
27.7587	35	84	17			27.7587	1	15
27.7787	3	27	55			27.7787	16	41
27.7986	1	12	22			27.7986	7	1
27.8186	96	63	24			27.8186	41	43
27.8386	63	37	12			27.8386	0	8
27.8585	31	3	48			27.8585	1	25
27.8785	19	19	70			27.8785	22	59
27.8985	0	37	12			27.8985	12	50
27.9184	0	8	13			27.9184	17	25
27.9384	0	35	2			27.9384	0	0
27.9584	65	11	0			27.9584	7	0
27.9783	53	1	0			27.9783	66	48
27.9983	42	0	60			27.9983	85	25
28.0182	3	42	18			28.0182	16	24
28.0382	0	66	0			28.0382	37	12
28.0582	0	50	19			28.0582	38	7
28.0781	22	2	30			28.0781	5	3
28.0981	65	0	39			28.0981	0	0
28.1181	45	0	26			28.1181	19	113
28.138	86	35	0			28.138	0	34
28.158	32	90	40			28.158	31	67
28.178	30	76	5			28.178	30	35
28.1979	21	67	28			28.1979	21	9
28.2179	2	41	80			28.2179	20	0
28.2379	32	28	7			28.2379	80	12
28.2578	23	6	66			28.2578	54	38
28.2778	41	0	40			28.2778	42	42
28.2977	66	0	34			28.2977	7	40
28.3177	60	46	32			28.3177	1	15
28.3377	23	91	70			28.3377	88	38
28.3576	30	38	5			28.3576	58	0
28.3776	3	0	89			28.3776	44	0
28.3976	29	2	46			28.3976	58	30
28.4175	7	0	83			28.4175	36	39
28.4375	0	3	7			28.4375	8	82
28.4575	74	78	0			28.4575	0	49
28.4774	24	0	0			28.4774	0	24
28.4974	39	19	5			28.4974	52	15
28.5173	0	39	16			28.5173	26	36
28.5373	30	29	10			28.5373	39	56
28.5573	59	18	57			28.5573	22	52
28.5772	0	12	1			28.5772	87	48
28.5972	17	35	11			28.5972	14	0
28.6172	34	18	83			28.6172	0	28
28.6371	81	64	24			28.6371	40	14
28.6571	63	58	74			28.6571	66	55
28.6771	72	90	9			28.6771	64	86
28.697	29	74	4			28.697	103	77
28.717	29	86	37			28.717	95	75
28.737	96	63	114			28.737	124	120
28.7569	144	55	102			28.7569	61	118
28.7769	151	41	100			28.7769	80	178
28.7968	134	133	109			28.7968	115	125
28.8168	76	133	28			28.8168	85	127
28.8368	109	76	32			28.8368	76	106
28.8567	74	82	10			28.8567	72	70
28.8767	100	28	23			28.8767	0	109
28.8967	80	4	74			28.8967	56	44
28.9166	32	0	61			28.9166	66	110
28.9366	11	31	118			28.9366	58	39
28.9566	67	30	39			28.9566	68	3
28.9765	87	39	8			28.9765	16	81
28.9965	18	85	4			28.9965	74	29
29.0164	58	1	56			29.0164	3	85
29.0364	4	32	13			29.0364	8	46
29.0564	13	26	3			29.0564	37	42
29.0763	41	12	38			29.0763	21	44
29.0963	38	8	43			29.0963	13	8
29.1163	49	9	18			29.1163	9	7
29.1362	15	48	1			29.1362	4	28
29.1562	18	17	8			29.1562	0	10
29.1761	14	70	64			29.1761	62	44
29.1961	8	55	0			29.1961	26	66
29.2161	3	65	11			29.2161	53	11
29.236	41	37	0			29.236	48	63
29.256	28	32	0			29.256	0	20
29.276	64	10	32			29.276	0	18
29.2959	59	0	50			29.2959	26	4
29.3159	35	86	0			29.3159	99	17
29.3359	67	0	0			29.3359	39	41
29.3558	10	87	34			29.3558	0	15
29.3758	41	9	42			29.3758	26	64
29.3957	47	40	121			29.3957	29	33
29.4157	17	4	9			29.4157	19	0
29.4357	59	35	7			29.4357	9	66
29.4556	95	42	3			29.4556	7	9
29.4756	41	96	19			29.4756	80	29
29.4956	56	64	78			29.4956	68	41
29.5155	46	115	38			29.5155	102	58
29.5355	16	22	56			29.5355	86	52
29.5555	33	53	164			29.5555	170	48
29.5754	81	41	108			29.5754	128	212
29.5954	98	55	197			29.5954	109	89
29.6153	163	193	182			29.6153	154	158
29.6353	216	172	149			29.6353	188	177
29.6553	301	173	251			29.6553	248	221
29.6752	258	315	275			29.6752	469	383
29.6952	373	305	326			29.6952	418	481
29.7152	458	437	447			29.7152	491	706
29.7351	597	581	463			29.7351	519	836
29.7551	864	496	486			29.7551	622	840
29.7751	803	402	442			29.7751	582	805
29.795	700	174	300			29.795	477	623
29.815	461	122	257			29.815	334	389
29.8349	229	134	170			29.8349	243	364
29.8549	159	35	109			29.8549	168	198
29.8749	77	119	117			29.8749	109	245
29.8948	36	41	53			29.8948	80	146
29.9148	113	5	52			29.9148	67	136
29.9348	131	40	56			29.9348	101	86
29.9547	64	13	14			29.9547	121	71
29.9747	78	38	26			29.9747	42	5
29.9947	27	46	48			29.9947	46	18
30.0146	22	20	3			30.0146	17	33
30.0346	14	77	10			30.0346	72	0
30.0545	24	4	57			30.0545	35	55
30.0745	25	28	72			30.0745	61	75
30.0945	41	16	0			30.0945	32	26
30.1144	22	11	0			30.1144	13	0
30.1344	62	0	30			30.1344	10	0
30.1544	26	50	1			30.1544	75	15
30.1743	18	47	0			30.1743	34	49
30.1943	10	15	7			30.1943	29	52
30.2143	19	11	66			30.2143	25	0
30.2342	5	19	38			30.2342	0	0
30.2542	0	36	29			30.2542	0	3
30.2741	57	44	68			30.2741	0	36
30.2941	48	52	6			30.2941	0	2
30.3141	14	13	19			30.3141	84	30
30.334	0	69	10			30.334	0	12
30.354	0	58	17			30.354	51	0
30.374	60	42	42			30.374	52	31
30.3939	31	55	0			30.3939	35	74
30.4139	76	28	12			30.4139	69	51
30.4339	24	52	93			30.4339	2	14
30.4538	5	53	14			30.4538	76	52
30.4738	0	27	33			30.4738	90	42
30.4937	36	76	63			30.4937	6	10
30.5137	61	73	61			30.5137	69	126
30.5337	95	99	104			30.5337	130	70
30.5536	137	63	124			30.5536	80	159
30.5736	182	112	149			30.5736	192	165
30.5936	142	129	173			30.5936	154	201
30.6135	206	160	226			30.6135	202	297
30.6335	285	267	187			30.6335	319	375
30.6535	380	332	298			30.6535	421	391
30.6734	553	364	334			30.6734	524	587
30.6934	568	371	305			30.6934	434	542
30.7133	581	184	258			30.7133	410	521
30.7333	392	112	248			30.7333	344	454
30.7533	265	54	106			30.7533	211	312
30.7732	180	8	106			30.7732	241	245
30.7932	65	56	134			30.7932	165	77
30.8132	48	61	50			30.8132	112	145
30.8331	61	57	83			30.8331	77	101
30.8531	39	40	99			30.8531	36	29
30.8731	38	42	20			30.8731	32	50
30.893	74	12	82			30.893	33	42
30.913	27	36	79			30.913	41	17
30.933	16	35	53			30.933	67	49
30.9529	41	0	32			30.9529	20	82
30.9729	16	10	0			30.9729	108	41
30.9928	10	7	20			30.9928	29	24
31.0128	77	47	8			31.0128	31	16
31.0328	51	30	14			31.0328	56	25
31.0527	40	44	22			31.0527	31	10
31.0727	92	40	25			31.0727	21	16
31.0927	75	25	0			31.0927	0	45
31.1126	0	23	2			31.1126	0	8
31.1326	45	43	0			31.1326	31	40
31.1526	29	29	0			31.1526	11	0
31.1725	19	15	0			31.1725	0	7
31.1925	0	38	8			31.1925	28	2
31.2125	14	5	36			31.2125	61	27
31.2324	34	50	0			31.2324	33	28
31.2524	32	32	1			31.2524	13	21
31.2723	61	16	0			31.2723	45	22
31.2923	34	38	59			31.2923	6	9
31.3123	56	44	66			31.3123	44	2
31.3322	9	25	43			31.3322	116	0
31.3522	2	73	32			31.3522	30	65
31.3722	11	47	37			31.3722	84	87
31.3921	48	24	71			31.3921	91	79
31.4121	68	25	45			31.4121	77	97
31.4321	59	66	123			31.4321	129	53
31.452	98	91	63			31.452	40	38
31.472	80	86	190			31.472	179	99
31.4919	104	131	129			31.4919	190	24
31.5119	173	121	144			31.5119	145	241
31.5319	159	180	211			31.5319	240	288
31.5518	208	206	179			31.5518	291	233
31.5718	308	210	272			31.5718	323	475
31.5918	454	334	259			31.5918	380	401
31.6117	484	197	291			31.6117	331	378
31.6317	462	75	225			31.6317	289	399
31.6517	293	90	130			31.6517	298	275
31.6716	135	58	70			31.6716	205	242
31.6916	115	70	67			31.6916	138	200
31.7115	73	99	77			31.7115	110	106
31.7315	21	12	28			31.7315	121	185
31.7515	72	64	89			31.7515	65	60
31.7714	44	22	51			31.7714	64	42
31.7914	63	27	11			31.7914	31	3
31.8114	53	23	61			31.8114	33	44
31.8313	14	8	21			31.8313	11	62
31.8513	25	80	23			31.8513	2	88
31.8712	0	14	41			31.8712	24	58
31.8912	4	15	5			31.8912	12	13
31.9112	59	0	23			31.9112	67	40
31.9311	0	27	2			31.9311	21	25
31.9511	28	66	19			31.9511	36	20
31.9711	18	13	0			31.9711	10	0
31.991	4	74	70			31.991	0	56
32.011	72	77	5			32.011	0	15
32.031	9	0	8			32.031	85	55
32.0509	0	27	46			32.0509	40	0
32.0709	94	5	21			32.0709	38	0
32.0909	8	27	31			32.0909	76	27
32.1108	34	44	46			32.1108	26	22
32.1308	61	10	22			32.1308	26	48
32.1507	29	48	130			32.1507	42	21
32.1707	58	16	104			32.1707	0	0
32.1907	89	43	30			32.1907	42	0
32.2106	62	33	45			32.2106	64	25
32.2306	42	49	2			32.2306	100	83
32.2506	25	86	1			32.2506	130	61
32.2705	23	18	119			32.2705	0	105
32.2905	36	54	88			32.2905	34	82
32.3105	61	85	118			32.3105	102	86
32.3304	97	50	95			32.3304	163	54
32.3504	122	117	66			32.3504	141	112
32.3703	114	102	202			32.3703	130	187
32.3903	117	136	182			32.3903	189	225
32.4103	237	204	177			32.4103	190	325
32.4302	269	183	249			32.4302	323	245
32.4502	387	289	230			32.4502	413	423
32.4702	463	214	248			32.4702	358	480
32.4901	486	273	326			32.4901	417	510
32.5101	516	167	340			32.5101	421	520
32.5301	416	73	283			32.5301	304	452
32.55	278	124	159			32.55	320	367
32.57	174	63	152			32.57	160	276
32.5899	115	105	77			32.5899	103	125
32.6099	91	92	18			32.6099	116	121
32.6299	66	14	21			32.6299	35	83
32.6498	79	4	41			32.6498	64	0
32.6698	61	1	112			32.6698	119	44
32.6898	84	0	83			32.6898	24	55
32.7097	46	15	66			32.7097	100	18
32.7297	76	23	74			32.7297	73	81
32.7497	45	29	38			32.7497	9	33
32.7696	12	71	19			32.7696	0	5
32.7896	44	64	8			32.7896	15	31
32.8095	23	0	47			32.8095	38	33
32.8295	3	20	32			32.8295	115	77
32.8495	33	15	28			32.8495	115	41
32.8694	24	5	16			32.8694	63	10
32.8894	52	0	31			32.8894	37	0
32.9094	37	53	41			32.9094	14	0
32.9293	48	5	47			32.9293	0	0
32.9493	23	72	14			32.9493	0	35
32.9693	3	16	11			32.9693	0	8
32.9892	25	61	2			32.9892	26	47
33.0092	45	53	0			33.0092	74	48
33.0291	59	0	0			33.0291	79	15
33.0491	42	0	50			33.0491	0	28
33.0691	26	5	16			33.0691	70	16
33.089	1	47	26			33.089	73	0
33.109	0	27	23			33.109	0	0
33.129	49	75	7			33.129	51	0
33.1489	0	48	10			33.1489	80	61
33.1689	2	11	73			33.1689	33	10
33.1889	19	27	76			33.1889	99	8
33.2088	33	6	32			33.2088	41	84
33.2288	2	27	64			33.2288	20	24
33.2487	17	3	32			33.2487	82	91
33.2687	70	54	24			33.2687	20	81
33.2887	101	52	55			33.2887	80	47
33.3086	16	79	109			33.3086	103	70
33.3286	70	61	115			33.3286	104	60
33.3486	169	53	56			33.3486	93	69
33.3685	74	1	50			33.3685	64	53
33.3885	109	24	36			33.3885	43	71
33.4085	69	44	52			33.4085	102	8
33.4284	4	35	34			33.4284	7	31
33.4484	83	40	36			33.4484	73	41
33.4683	40	0	91			33.4683	58	60
33.4883	34	64	7			33.4883	67	40
33.5083	64	31	2			33.5083	58	98
33.5282	59	3	30			33.5282	7	3
33.5482	3	28	18			33.5482	10	47
33.5682	39	0	11			33.5682	68	1
33.5881	7	16	58			33.5881	9	31
33.6081	5	16	7			33.6081	22	17
33.6281	21	30	80			33.6281	43	51
33.648	37	31	24			33.648	67	11
33.668	29	20	0			33.668	7	52
33.688	26	43	0			33.688	0	1
33.7079	35	0	28			33.7079	6	34
33.7279	38	0	28			33.7279	0	18
33.7478	33	12	42			33.7478	3	12
33.7678	5	18	0			33.7678	94	32
33.7878	3	28	0			33.7878	46	14
33.8077	2	45	0			33.8077	65	14
33.8277	45	26	39			33.8277	35	25
33.8477	50	1	0			33.8477	10	10
33.8676	45	0	24			33.8676	7	8
33.8876	18	23	0			33.8876	2	71
33.9076	24	41	36			33.9076	31	0
33.9275	14	29	62			33.9275	39	50
33.9475	0	33	39			33.9475	0	0
33.9674	0	0	66			33.9674	26	0
33.9874	40	7	28			33.9874	36	27
34.0074	20	48	56			34.0074	24	8
34.0273	64	55	33			34.0273	78	45
34.0473	56	59	14			34.0473	112	79
34.0673	70	69	99			34.0673	30	69
34.0872	3	72	66			34.0872	111	103
34.1072	43	10	63			34.1072	76	82
34.1272	69	51	85			34.1272	9	82
34.1471	113	74	88			34.1471	84	131
34.1671	142	89	121			34.1671	183	155
34.187	226	103	83			34.187	198	141
34.207	234	93	86			34.207	197	224
34.227	150	118	143			34.227	201	211
34.2469	164	31	169			34.2469	162	187
34.2669	95	53	35			34.2669	96	130
34.2869	103	75	93			34.2869	83	92
34.3068	39	47	32			34.3068	51	41
34.3268	61	22	5			34.3268	72	33
34.3468	40	37	90			34.3468	41	66
34.3667	43	0	4			34.3667	95	55
34.3867	48	20	1			34.3867	29	24
34.4066	60	43	85			34.4066	72	24
34.4266	30	0	11			34.4266	70	21
34.4466	46	8	3			34.4466	45	17
34.4665	56	21	77			34.4665	42	45
34.4865	58	0	44			34.4865	9	39
34.5065	4	0	50			34.5065	1	0
34.5264	13	1	8			34.5264	3	14
34.5464	0	35	25			34.5464	72	17
34.5663	51	8	27			34.5663	46	55
34.5863	4	52	4			34.5863	37	16
34.6063	32	101	15			34.6063	58	22
34.6262	49	21	25			34.6262	57	25
34.6462	0	4	10			34.6462	70	0
34.6662	65	28	13			34.6662	0	46
34.6861	58	30	9			34.6861	6	40
34.7061	22	22	9			34.7061	16	8
34.7261	39	13	20			34.7261	53	11
34.746	64	57	1			34.746	39	47
34.766	24	41	137			34.766	94	3
34.7859	31	62	83			34.7859	84	11
34.8059	56	33	113			34.8059	60	94
34.8259	40	44	77			34.8259	47	73
34.8458	55	16	87			34.8458	76	81
34.8658	86	49	59			34.8658	41	138
34.8858	49	37	144			34.8858	109	107
34.9057	125	121	159			34.9057	156	132
34.9257	142	155	149			34.9257	194	220
34.9457	177	162	235			34.9457	235	216
34.9656	233	174	278			34.9656	253	286
34.9856	366	151	254			34.9856	457	414
35.0055	390	306	292			35.0055	393	449
35.0255	483	307	263			35.0255	462	541
35.0455	558	298	294			35.0455	539	562
35.0654	404	187	253			35.0654	410	381
35.0854	395	153	164			35.0854	304	410
35.1054	218	92	224			35.1054	258	269
35.1253	274	57	138			35.1253	134	249
35.1453	97	10	84			35.1453	33	186
35.1653	135	25	99			35.1653	121	117
35.1852	48	57	36			35.1852	128	61
35.2052	6	41	4			35.2052	39	49
35.2251	4	87	95			35.2251	54	57
35.2451	5	56	7			35.2451	100	48
35.2651	1	11	86			35.2651	27	40
35.285	54	58	62			35.285	42	52
35.305	53	7	6			35.305	69	0
35.325	36	4	85			35.325	99	48
35.3449	68	1	9			35.3449	17	22
35.3649	29	33	4			35.3649	30	0
35.3849	5	6	2			35.3849	7	28
35.4048	0	7	18			35.4048	4	2
35.4248	4	40	8			35.4248	31	39
35.4447	11	57	79			35.4447	40	15
35.4647	31	57	53			35.4647	39	16
35.4847	53	23	30			35.4847	75	13
35.5046	17	15	36			35.5046	29	9
35.5246	58	61	0			35.5246	30	16
35.5446	0	22	14			35.5446	24	19
35.5645	7	14	2			35.5645	43	0
35.5845	6	0	11			35.5845	28	47
35.6045	2	32	11			35.6045	11	34
35.6244	34	15	48			35.6244	19	18
35.6444	24	24	0			35.6444	2	0
35.6644	24	4	0			35.6644	0	0
35.6843	77	70	29			35.6843	51	40
35.7043	0	14	7			35.7043	7	5
35.7242	5	5	16			35.7242	46	22
35.7442	28	54	35			35.7442	52	35
35.7642	14	18	9			35.7642	12	31
35.7841	0	29	0			35.7841	102	35
35.8041	28	52	34			35.8041	91	43
35.8241	80	47	22			35.8241	23	63
35.844	83	49	85			35.844	108	51
35.864	101	50	25			35.864	55	82
35.884	75	32	69			35.884	33	66
35.9039	51	14	42			35.9039	17	44
35.9239	46	0	5			35.9239	26	51
35.9438	36	6	4			35.9438	25	59
35.9638	36	27	6			35.9638	44	55
35.9838	2	51	0			35.9838	13	54
36.0037	42	46	4			36.0037	67	46
36.0237	35	25	11			36.0237	70	35
36.0437	16	35	16			36.0437	2	12
36.0636	41	16	14			36.0636	0	7
36.0836	18	1	0			36.0836	9	4
36.1036	4	20	29			36.1036	0	2
36.1235	11	40	66			36.1235	38	21
36.1435	11	4	14			36.1435	49	15
36.1634	0	46	73			36.1634	0	5
36.1834	25	63	43			36.1834	66	0
36.2034	60	11	12			36.2034	11	55
36.2233	25	17	17			36.2233	0	17
36.2433	14	21	4			36.2433	18	0
36.2633	34	26	1			36.2633	21	2
36.2832	21	5	5			36.2832	18	36
36.3032	10	47	19			36.3032	2	0
36.3232	38	30	24			36.3232	33	31
36.3431	47	22	85			36.3431	31	14
36.3631	32	15	6			36.3631	64	9
36.383	3	50	18			36.383	70	63
36.403	24	7	21			36.403	80	67
36.423	0	48	50			36.423	35	46
36.4429	69	32	35			36.4429	58	54
36.4629	31	42	22			36.4629	90	74
36.4829	101	59	85			36.4829	119	25
36.5028	78	23	73			36.5028	83	93
36.5228	97	86	97			36.5228	117	122
36.5428	97	109	142			36.5428	158	76
36.5627	153	129	149			36.5627	117	238
36.5827	192	161	224			36.5827	211	265
36.6026	261	178	170			36.6026	298	294
36.6226	305	198	218			36.6226	311	400
36.6426	376	172	229			36.6426	350	412
36.6625	341	144	160			36.6625	317	351
36.6825	283	77	81			36.6825	208	305
36.7025	213	52	88			36.7025	182	261
36.7224	103	62	112			36.7224	117	156
36.7424	111	103	30			36.7424	106	109
36.7624	80	41	81			36.7624	23	74
36.7823	87	27	72			36.7823	67	46
36.8023	4	16	45			36.8023	56	28
36.8222	63	32	13			36.8222	67	19
36.8422	5	16	90			36.8422	51	37
36.8622	24	6	43			36.8622	34	64
36.8821	6	43	13			36.8821	40	65
36.9021	57	27	0			36.9021	38	66
36.9221	47	64	25			36.9221	4	18
36.942	43	34	10			36.942	3	57
36.962	47	19	5			36.962	3	40
36.982	19	23	26			36.982	9	18
37.0019	3	4	62			37.0019	21	34
37.0219	37	25	0			37.0219	24	60
37.0418	0	31	24			37.0418	19	37
37.0618	0	37	17			37.0618	69	0
37.0818	0	37	23			37.0818	1	0
37.1017	40	16	4			37.1017	20	8
37.1217	48	49	4			37.1217	33	0
37.1417	35	9	16			37.1417	7	7
37.1616	39	11	23			37.1616	19	54
37.1816	48	36	80			37.1816	33	21
37.2016	43	41	0			37.2016	1	48
37.2215	49	24	0			37.2215	8	49
37.2415	8	0	36			37.2415	24	10
37.2615	21	86	21			37.2615	66	35
37.2814	32	68	15			37.2814	81	57
37.3014	52	63	72			37.3014	115	80
37.3213	60	113	24			37.3213	83	125
37.3413	109	103	20			37.3413	115	115
37.3613	121	111	138			37.3613	126	116
37.3812	174	81	177			37.3812	118	162
37.4012	217	119	88			37.4012	172	190
37.4212	244	91	157			37.4212	205	243
37.4411	241	64	79			37.4411	168	221
37.4611	177	73	48			37.4611	166	197
37.4811	155	67	41			37.4811	156	135
37.501	125	21	50			37.501	131	200
37.521	38	118	76			37.521	82	65
37.5409	19	62	27			37.5409	96	99
37.5609	68	24	85			37.5609	76	48
37.5809	52	10	22			37.5809	43	24
37.6008	9	30	25			37.6008	37	11
37.6208	47	0	16			37.6208	1	15
37.6408	61	0	30			37.6408	0	4
37.6607	17	38	20			37.6607	16	22
37.6807	36	11	14			37.6807	60	42
37.7007	52	7	11			37.7007	2	19
37.7206	62	36	17			37.7206	39	58
37.7406	15	56	0			37.7406	21	8
37.7605	67	24	11			37.7605	27	9
37.7805	53	4	0			37.7805	0	31
37.8005	12	35	14			37.8005	22	57
37.8204	69	80	42			37.8204	28	31
37.8404	55	9	6			37.8404	55	51
37.8604	8	40	33			37.8604	33	70
37.8803	89	43	12			37.8803	61	81
37.9003	143	40	5			37.9003	56	96
37.9203	130	16	52			37.9203	55	92
37.9402	111	80	50			37.9402	34	111
37.9602	129	39	94			37.9602	109	120
37.9801	168	18	57			37.9801	120	112
38.0001	157	24	105			38.0001	116	123
38.0201	71	60	72			38.0201	102	150
38.04	89	31	58			38.04	168	118
38.06	132	59	32			38.06	105	175
38.08	87	87	81			38.08	27	100
38.0999	142	70	66			38.0999	62	220
38.1199	195	56	53			38.1199	51	116
38.1399	160	84	103			38.1399	25	103
38.1598	153	94	101			38.1598	78	52
38.1798	152	53	107			38.1798	40	157
38.1997	116	1	98			38.1997	34	80
38.2197	46	101	64			38.2197	19	51
38.2397	57	79	71			38.2397	104	60
38.2596	12	25	45			38.2596	39	50
38.2796	11	57	13			38.2796	53	43
38.2996	29	43	2			38.2996	49	52
38.3195	57	16	10			38.3195	38	34
38.3395	19	15	9			38.3395	28	27
38.3595	47	32	3			38.3595	15	15
38.3794	0	30	27			38.3794	0	58
38.3994	33	16	17			38.3994	29	19
38.4194	12	38	72			38.4194	19	53
38.4393	34	83	5			38.4393	0	19
38.4593	44	22	0			38.4593	0	22
38.4792	35	72	0			38.4792	0	3
38.4992	36	44	31			38.4992	0	36
38.5192	35	47	0			38.5192	31	17
38.5391	33	35	0			38.5391	22	20
38.5591	31	35	12			38.5591	17	0
38.5791	23	6	50			38.5791	47	53
38.599	27	14	11			38.599	9	11
38.619	66	46	38			38.619	0	7
38.639	29	3	51			38.639	38	33
38.6589	48	9	17			38.6589	0	67
38.6789	9	5	19			38.6789	51	3
38.6988	31	38	64			38.6988	37	6
38.7188	7	20	61			38.7188	20	0
38.7388	40	19	68			38.7388	1	1
38.7587	0	15	20			38.7587	24	23
38.7787	27	58	57			38.7787	3	30
38.7987	54	10	33			38.7987	93	14
38.8186	66	37	29			38.8186	43	65
38.8386	56	43	31			38.8386	110	80
38.8586	137	91	68			38.8586	81	98
38.8785	79	64	41			38.8785	87	126
38.8985	124	121	72			38.8985	90	121
38.9184	215	70	140			38.9184	197	136
38.9384	205	104	159			38.9384	178	214
38.9584	172	111	91			38.9584	158	234
38.9783	179	73	135			38.9783	155	134
38.9983	150	6	124			38.9983	149	159
39.0183	136	49	22			39.0183	28	132
39.0382	42	41	40			39.0382	12	66
39.0582	64	14	15			39.0582	79	32
39.0782	18	22	9			39.0782	14	46
39.0981	6	71	10			39.0981	15	30
39.1181	11	36	64			39.1181	24	27
39.138	26	0	29			39.138	57	40
39.158	6	16	41			39.158	12	43
39.178	41	24	24			39.178	36	7
39.1979	46	24	18			39.1979	0	30
39.2179	70	23	33			39.2179	76	60
39.2379	1	19	29			39.2379	56	28
39.2578	52	0	22			39.2578	28	21
39.2778	52	19	19			39.2778	16	46
39.2978	1	30	0			39.2978	57	52
39.3177	0	17	0			39.3177	0	27
39.3377	0	24	27			39.3377	0	9
39.3576	0	44	42			39.3576	9	10
39.3776	0	21	59			39.3776	23	5
39.3976	47	38	68			39.3976	19	2
39.4175	52	47	19			39.4175	35	1
39.4375	16	34	6			39.4375	6	15
39.4575	46	48	55			39.4575	46	43
39.4774	2	45	39			39.4774	20	6
39.4974	34	36	62			39.4974	14	26
39.5174	5	28	48			39.5174	65	42
39.5373	65	61	65			39.5373	20	56
39.5573	37	54	57			39.5573	47	42
39.5772	22	7	62			39.5772	36	32
39.5972	27	67	47			39.5972	43	34
39.6172	68	50	21			39.6172	22	52
39.6371	47	51	34			39.6371	97	115
39.6571	83	65	50			39.6571	57	40
39.6771	69	122	45			39.6771	156	110
39.697	95	49	75			39.697	132	138
39.717	118	65	61			39.717	110	101
39.737	83	17	69			39.737	49	90
39.7569	84	50	37			39.7569	83	83
39.7769	71	5	24			39.7769	52	11
39.7968	33	14	55			39.7968	29	35
39.8168	17	0	44			39.8168	17	45
39.8368	9	46	25			39.8368	11	23
39.8567	11	36	34			39.8567	8	18
39.8767	9	61	28			39.8767	19	40
39.8967	21	29	0			39.8967	11	44
39.9166	48	10	27			39.9166	29	4
39.9366	16	19	8			39.9366	11	9
39.9566	10	11	43			39.9566	21	14
39.9765	20	37	15			39.9765	25	7
39.9965	2	0	52			39.9965	7	2
40.0164	45	60	14			40.0164	19	0
40.0364	0	21	63			40.0364	14	0
40.0564	5	8	0			40.0564	0	27
40.0763	18	9	7			40.0763	1	41
40.0963	59	64	5			40.0963	16	23
40.1163	11	32	0			40.1163	38	19
40.1362	2	34	2			40.1362	28	41
40.1562	35	0	14			40.1562	47	0
40.1761	51	37	0			40.1761	0	9
40.1961	13	15	17			40.1961	3	22
40.2161	29	33	41			40.2161	18	28
40.236	51	72	0			40.236	3	11
40.256	25	34	7			40.256	0	14
40.276	9	36	29			40.276	57	26
40.2959	23	73	0			40.2959	71	9
40.3159	0	7	0			40.3159	0	8
40.3359	0	2	70			40.3359	18	19
40.3558	25	13	0			40.3558	29	55
40.3758	26	48	28			40.3758	23	41
40.3957	46	23	30			40.3957	19	28
40.4157	17	28	36			40.4157	52	64
40.4357	57	55	4			40.4357	56	51
40.4556	50	20	44			40.4556	48	26
40.4756	0	42	39			40.4756	61	27
40.4956	0	33	26			40.4956	12	5
40.5155	35	41	2			40.5155	48	15
40.5355	26	24	33			40.5355	18	34
40.5555	30	44	7			40.5555	12	44
40.5754	53	26	31			40.5754	31	5
40.5954	69	11	14			40.5954	4	25
40.6153	9	1	0			40.6153	16	47
40.6353	21	14	25			40.6353	3	46
40.6553	50	42	36			40.6553	0	25
40.6752	27	24	31			40.6752	0	0
40.6952	5	23	10			40.6952	0	28
40.7152	3	32	7			40.7152	16	15
40.7351	16	42	7			40.7351	28	0
40.7551	1	15	3			40.7551	46	0
40.7751	57	38	46			40.7751	28	33
40.795	11	58	30			40.795	11	20
40.815	15	10	9			40.815	2	36
40.8349	57	31	8			40.8349	33	34
40.8549	17	51	0			40.8549	23	12
40.8749	0	18	0			40.8749	0	37
40.8948	0	24	18			40.8948	0	0
40.9148	22	48	0			40.9148	21	0
40.9348	28	27	35			40.9348	41	27
40.9547	14	2	18			40.9547	21	15
40.9747	14	2	10			40.9747	14	0
40.9947	25	48	16			40.9947	0	6
41.0146	18	16	22			41.0146	64	0
41.0346	8	22	37			41.0346	10	0
41.0546	7	16	25			41.0546	7	0
41.0745	30	16	21			41.0745	52	2
41.0945	27	16	0			41.0945	14	20
41.1144	1	11	0			41.1144	0	32
41.1344	0	6	0			41.1344	0	13
41.1544	3	2	0			41.1544	26	4
41.1743	0	32	20			41.1743	17	21
41.1943	42	30	30			41.1943	44	3
41.2143	58	8	0			41.2143	60	9
41.2342	25	55	0			41.2342	54	0
41.2542	8	1	14			41.2542	23	26
41.2742	7	29	0			41.2742	7	22
41.2941	1	0	0			41.2941	22	37
41.3141	0	43	0			41.3141	26	0
41.334	15	35	36			41.334	20	9
41.354	0	45	12			41.354	3	27
41.374	4	45	16			41.374	34	0
41.3939	0	61	9			41.3939	0	43
41.4139	22	35	29			41.4139	0	9
41.4339	16	32	18			41.4339	32	11
41.4538	43	31	11			41.4538	29	40
41.4738	14	40	0			41.4738	29	52
41.4938	34	4	49			41.4938	11	60
41.5137	36	0	0			41.5137	47	28
41.5337	0	38	22			41.5337	36	9
41.5536	65	10	39			41.5536	38	17
41.5736	62	38	19			41.5736	13	3
41.5936	16	23	26			41.5936	31	11
41.6135	19	46	14			41.6135	10	2
41.6335	6	30	8			41.6335	10	44
41.6535	46	26	63			41.6535	13	13
41.6734	14	67	18			41.6734	89	40
41.6934	34	37	0			41.6934	46	69
41.7134	54	57	80			41.7134	49	91
41.7333	91	54	72			41.7333	115	33
41.7533	99	30	48			41.7533	91	49
41.7732	63	70	52			41.7732	58	148
41.7932	106	70	129			41.7932	91	105
41.8132	199	109	103			41.8132	173	176
41.8331	164	96	87			41.8331	128	186
41.8531	166	123	111			41.8531	196	215
41.8731	181	125	182			41.8731	207	214
41.893	183	85	145			41.893	156	180
41.913	104	57	104			41.913	138	147
41.933	105	23	75			41.933	173	75
41.9529	89	62	53			41.9529	90	17
41.9729	36	26	19			41.9729	33	94
41.9928	78	25	11			41.9928	85	29
42.0128	61	38	27			42.0128	5	42
42.0328	43	10	101			42.0328	3	112
42.0527	32	22	5			42.0527	9	83
42.0727	20	50	19			42.0727	18	49
42.0927	15	58	0			42.0927	70	6
42.1126	16	39	0			42.1126	30	26
42.1326	12	40	0			42.1326	50	8
42.1526	65	37	0			42.1526	38	1
42.1725	61	4	30			42.1725	28	0
42.1925	15	0	0			42.1925	7	0
42.2124	25	30	56			42.2124	0	15
42.2324	0	43	35			42.2324	0	32
42.2524	11	54	31			42.2524	10	0
42.2723	0	37	1			42.2723	1	52
42.2923	3	69	25			42.2923	41	34
42.3123	11	50	7			42.3123	36	66
42.3322	38	54	44			42.3322	42	81
42.3522	49	10	0			42.3522	57	0
42.3722	48	13	9			42.3722	15	39
42.3921	39	19	41			42.3921	24	24
42.4121	61	9	22			42.4121	29	5
42.432	38	8	19			42.432	11	46
42.452	19	50	25			42.452	11	31
42.472	6	15	37			42.472	20	50
42.4919	55	73	17			42.4919	28	24
42.5119	52	56	27			42.5119	57	60
42.5319	82	86	34			42.5319	115	99
42.5518	89	51	74			42.5518	160	116
42.5718	62	86	0			42.5718	88	87
42.5918	117	18	66			42.5918	82	116
42.6117	66	26	64			42.6117	46	90
42.6317	81	0	45			42.6317	15	49
42.6516	44	37	72			42.6516	8	70
42.6716	20	23	19			42.6716	0	17
42.6916	17	3	11			42.6916	70	10
42.7115	17	2	28			42.7115	63	9
42.7315	18	38	0			42.7315	6	10
42.7515	25	29	18			42.7515	59	26
42.7714	21	19	8			42.7714	21	14
42.7914	16	15	7			42.7914	7	37
42.8114	46	66	4			42.8114	4	26
42.8313	4	25	2			42.8313	0	14
42.8513	10	20	7			42.8513	11	39
42.8713	1	26	13			42.8713	16	44
42.8912	11	54	0			42.8912	0	0
42.9112	2	0	15			42.9112	28	11
42.9311	65	0	22			42.9311	10	34
42.9511	26	26	0			42.9511	34	42
42.9711	18	48	0			42.9711	8	5
42.991	22	83	0			42.991	0	44
43.011	52	35	36			43.011	57	4
43.031	42	34	46			43.031	43	37
43.0509	25	22	14			43.0509	84	26
43.0709	68	21	35			43.0709	2	64
43.0909	22	3	50			43.0909	68	29
43.1108	62	14	99			43.1108	90	21
43.1308	25	33	23			43.1308	59	52
43.1507	22	25	0			43.1507	72	85
43.1707	32	58	29			43.1707	69	91
43.1907	84	126	16			43.1907	132	110
43.2106	122	98	39			43.2106	124	127
43.2306	88	113	36			43.2306	139	149
43.2506	187	91	49			43.2506	141	165
43.2705	127	73	125			43.2705	108	183
43.2905	135	37	42			43.2905	52	119
43.3105	86	55	69			43.3105	117	133
43.3304	48	41	76			43.3304	30	71
43.3504	73	23	41			43.3504	57	56
43.3704	14	43	6			43.3704	39	38
43.3903	44	48	41			43.3903	56	32
43.4103	23	38	30			43.4103	36	19
43.4302	1	34	4			43.4302	6	17
43.4502	0	4	0			43.4502	63	56
43.4702	17	46	9			43.4702	58	22
43.4901	41	24	10			43.4901	25	50
43.5101	0	24	0			43.5101	0	21
43.5301	28	29	0			43.5301	43	21
43.55	45	21	26			43.55	1	34
43.57	23	43	0			43.57	0	27
43.59	2	4	28			43.59	0	38
43.6099	29	10	0			43.6099	44	2
43.6299	30	37	0			43.6299	39	15
43.6498	35	46	11			43.6498	16	13
43.6698	25	26	0			43.6698	2	22
43.6898	31	4	27			43.6898	0	15
43.7097	43	41	0			43.7097	0	39
43.7297	25	47	0			43.7297	0	47
43.7497	17	14	17			43.7497	1	15
43.7696	12	39	9			43.7696	0	47
43.7896	28	7	27			43.7896	26	1
43.8096	14	0	0			43.8096	22	12
43.8295	12	24	0			43.8295	6	25
43.8495	9	8	6			43.8495	74	21
43.8694	11	40	9			43.8694	47	51
43.8894	25	29	15			43.8894	33	55
43.9094	31	29	3			43.9094	86	69
43.9293	75	75	16			43.9293	69	88
43.9493	48	38	50			43.9493	10	32
43.9693	46	38	27			43.9693	46	34
43.9892	54	9	0			43.9892	15	38
44.0092	18	48	7			44.0092	13	66
44.0292	85	34	27			44.0292	18	68
44.0491	105	18	65			44.0491	41	36
44.0691	86	53	40			44.0691	1	70
44.089	83	50	13			44.089	41	122
44.109	95	39	23			44.109	47	105
44.129	124	35	32			44.129	57	62
44.1489	99	53	31			44.1489	94	93
44.1689	135	53	9			44.1689	73	153
44.1889	100	57	28			44.1889	55	103
44.2088	117	59	16			44.2088	35	98
44.2288	143	39	82			44.2288	53	110
44.2488	134	64	140			44.2488	77	135
44.2687	135	98	122			44.2687	99	168
44.2887	166	89	132			44.2887	138	163
44.3086	98	109	204			44.3086	80	141
44.3286	133	101	141			44.3286	212	181
44.3486	105	110	135			44.3486	88	155
44.3685	140	84	34			44.3685	113	156
44.3885	81	105	123			44.3885	78	104
44.4085	112	61	66			44.4085	19	117
44.4284	81	34	23			44.4284	85	65
44.4484	26	63	30			44.4484	57	48
44.4684	49	55	27			44.4684	131	44
44.4883	18	42	57			44.4883	20	51
44.5083	9	94	19			44.5083	86	66
44.5282	53	47	77			44.5282	81	43
44.5482	67	66	63			44.5482	41	108
44.5682	76	27	91			44.5682	48	95
44.5881	103	57	77			44.5881	55	111
44.6081	121	62	51			44.6081	69	97
44.6281	78	12	55			44.6281	77	142
44.648	58	73	75			44.648	93	88
44.668	83	48	19			44.668	56	60
44.688	67	28	78			44.688	72	81
44.7079	67	34	62			44.7079	20	60
44.7279	21	38	13			44.7279	19	37
44.7478	37	13	55			44.7478	52	5
44.7678	36	6	0			44.7678	0	23
44.7878	26	0	26			44.7878	0	48
44.8077	21	63	0			44.8077	30	35
44.8277	27	14	0			44.8277	9	4
44.8477	10	13	0			44.8477	0	32
[truncated: 759 more rows]

## Sheet: Supplmentary Figure 28, 29
	Supplmentary Figure 28B					Supplmentary Figure 29D				Supplmentary Figure 29E				Supplmentary Figure 29F
	Size (nm)	number (%）				Binding energy	Intensity			Binding energy	Intensity			Binding energy	Intensity
	0.4	0				1201.5	5570			1061.5	1638			966	1147.67
	0.4632	0				1200.5	5780			1061.4	1598			965.9	1147.36
	0.5365	0				1199.5	5520			1061.3	1601			965.8	1147.12
	0.6213	0				1198.5	5610			1061.2	1594			965.7	1146.84
	0.7195	0				1197.5	5780			1061.1	1651			965.6	1146.59
	0.8332	0				1196.5	6100			1061	1618			965.5	1146.36
	0.9649	0				1195.5	6080			1060.9	1624			965.4	1146.08
	1.117	0				1194.5	5990			1060.8	1595			965.3	1145.84
	1.294	0				1193.5	5980			1060.7	1574			965.2	1145.65
	1.499	0				1192.5	5730			1060.6	1666			965.1	1145.51
	1.736	0				1191.5	5210			1060.5	1668			965	1145.33
	2.01	0				1190.5	5690			1060.4	1624			964.9	1145.14
	2.328	0				1189.5	5340			1060.3	1613			964.8	1145.05
	2.696	0				1188.5	5810			1060.2	1607			964.7	1145.03
	3.122	0				1187.5	6040			1060.1	1583			964.6	1145
	3.615	0				1186.5	5070			1060	1620			964.5	1145.1
	4.187	0				1185.5	5740			1059.9	1676			964.4	1145.25
	4.849	0				1184.5	5940			1059.8	1623			964.3	1145.54
	5.615	0				1183.5	5920			1059.7	1642			964.2	1145.91
	6.503	0				1182.5	5860			1059.6	1657			964.1	1146.4
	7.531	0				1181.5	5700			1059.5	1625			964	1146.97
	8.721	0				1180.5	5740			1059.4	1672			963.9	1147.64
	10.1	2.1				1179.5	5740			1059.3	1638			963.8	1148.5
	11.7	10.9				1178.5	5880			1059.2	1619			963.7	1149.55
	13.54	22.2				1177.5	5810			1059.1	1578			963.6	1150.82
	15.69	25.1				1176.5	5540			1059	1554			963.5	1152.29
	18.17	19				1175.5	5750			1058.9	1597			963.4	1153.99
	21.04	11.3				1174.5	6010			1058.8	1628			963.3	1155.85
	24.36	5.6				1173.5	5740			1058.7	1616			963.2	1157.97
	28.21	2.4				1172.5	5850			1058.6	1611			963.1	1160.3
	32.67	0.9				1171.5	5770			1058.5	1601			963	1162.74
	37.84	0.3				1170.5	5310			1058.4	1567			962.9	1165.38
	43.82	0.1				1169.5	5610			1058.3	1645			962.8	1168.13
	50.75	0				1168.5	5720			1058.2	1621			962.7	1170.97
	58.77	0				1167.5	5940			1058.1	1562			962.6	1173.82
	68.06	0				1166.5	5470			1058	1518			962.5	1176.66
	78.82	0				1165.5	5410			1057.9	1594			962.4	1179.4
	91.28	0				1164.5	5940			1057.8	1587			962.3	1181.94
	105.7	0				1163.5	5850			1057.7	1506			962.2	1184.19
	122.4	0				1162.5	5920			1057.6	1584			962.1	1186.16
	141.8	0				1161.5	5840			1057.5	1605			962	1187.64
	164.2	0				1160.5	6050			1057.4	1567			961.9	1188.65
	190.1	0				1159.5	5920			1057.3	1619			961.8	1189.08
	220.2	0				1158.5	6070			1057.2	1535			961.7	1188.86
	255	0				1157.5	6010			1057.1	1623			961.6	1188.02
	295.3	0				1156.5	6210			1057	1573			961.5	1186.58
	342	0				1155.5	5820			1056.9	1564			961.4	1184.61
	396.1	0				1154.5	5650			1056.8	1590			961.3	1182.19
	458.7	0				1153.5	5800			1056.7	1594			961.2	1179.41
	531.2	0				1152.5	5870			1056.6	1574			961.1	1176.35
	615.1	0				1151.5	6250			1056.5	1561			961	1173.04
	712.4	0				1150.5	6110			1056.4	1560			960.9	1169.66
	825	0				1149.5	6010			1056.3	1605			960.8	1166.23
	955.4	0				1148.5	5990			1056.2	1624			960.7	1162.76
	1106	0				1147.5	5630			1056.1	1599			960.6	1159.34
	1281	0				1146.5	5590			1056	1628			960.5	1156.01
	1484	0				1145.5	5690			1055.9	1576			960.4	1152.87
	1718	0				1144.5	6060			1055.8	1552			960.3	1149.84
	1990	0				1143.5	5830			1055.7	1576			960.2	1146.98
	2305	0				1142.5	5550			1055.6	1618			960.1	1144.32
	2669	0				1141.5	5670			1055.5	1602			960	1141.84
	3091	0				1140.5	5800			1055.4	1636			959.9	1139.55
	3580	0				1139.5	6210			1055.3	1606			959.8	1137.5
	4145	0				1138.5	5890			1055.2	1613			959.7	1135.63
	4801	0				1137.5	5560			1055.1	1575			959.6	1133.93
	5560	0				1136.5	5680			1055	1651			959.5	1132.37
	6439	0				1135.5	5780			1054.9	1635			959.4	1130.98
	7456	0				1134.5	5930			1054.8	1561			959.3	1129.71
	8635	0				1133.5	5910			1054.7	1590			959.2	1128.58
	10000	0				1132.5	6060			1054.6	1643			959.1	1127.57
						1131.5	5770			1054.5	1625			959	1126.66
						1130.5	5850			1054.4	1592			958.9	1125.83
						1129.5	6020			1054.3	1545			958.8	1125.06
						1128.5	5710			1054.2	1635			958.7	1124.37
						1127.5	5830			1054.1	1589			958.6	1123.65
						1126.5	6120			1054	1558			958.5	1123.05
						1125.5	6130			1053.9	1547			958.4	1122.42
						1124.5	6210			1053.8	1569			958.3	1121.87
						1123.5	5710			1053.7	1558			958.2	1121.34
						1122.5	6140			1053.6	1588			958.1	1120.87
						1121.5	5780			1053.5	1612			958	1120.35
						1120.5	6080			1053.4	1575			957.9	1119.91
						1119.5	5800			1053.3	1592			957.8	1119.53
						1118.5	6020			1053.2	1609			957.7	1119.12
						1117.5	5890			1053.1	1589			957.6	1118.68
						1116.5	6180			1053	1533			957.5	1118.27
						1115.5	6310			1052.9	1565			957.4	1117.89
						1114.5	5830			1052.8	1663			957.3	1117.52
						1113.5	5830			1052.7	1624			957.2	1117.13
						1112.5	5790			1052.6	1591			957.1	1116.82
						1111.5	6150			1052.5	1591			957	1116.52
						1110.5	5790			1052.4	1578			956.9	1116.21
						1109.5	5880			1052.3	1652			956.8	1115.92
						1108.5	6190			1052.2	1588			956.7	1115.64
						1107.5	6250			1052.1	1529			956.6	1115.4
						1106.5	6270			1052	1604			956.5	1115.18
						1105.5	6200			1051.9	1622			956.4	1115.09
						1104.5	6160			1051.8	1639			956.3	1114.95
						1103.5	6140			1051.7	1613			956.2	1114.86
						1102.5	5470			1051.6	1547			956.1	1114.87
						1101.5	6250			1051.5	1618			956	1114.92
						1100.5	6080			1051.4	1590			955.9	1115.08
						1099.5	6130			1051.3	1652			955.8	1115.34
						1098.5	6190			1051.2	1599			955.7	1115.75
						1097.5	5590			1051.1	1548			955.6	1116.3
						1096.5	5970			1051	1607			955.5	1116.97
						1095.5	5550			1050.9	1598			955.4	1117.78
						1094.5	5970			1050.8	1684			955.3	1118.77
						1093.5	5970			1050.7	1640			955.2	1119.93
						1092.5	5620			1050.6	1608			955.1	1121.31
						1091.5	5650			1050.5	1577			955	1122.89
						1090.5	5930			1050.4	1584			954.9	1124.66
						1089.5	5930			1050.3	1617			954.8	1126.67
						1088.5	5970			1050.2	1604			954.7	1128.9
						1087.5	6080			1050.1	1562			954.6	1131.36
						1086.5	6170			1050	1566			954.5	1133.93
						1085.5	6050			1049.9	1567			954.4	1136.73
						1084.5	5850			1049.8	1649			954.3	1139.74
						1083.5	6450			1049.7	1588			954.2	1142.94
						1082.5	5840			1049.6	1555			954.1	1146.17
						1081.5	5680			1049.5	1576			954	1149.49
						1080.5	5680			1049.4	1591			953.9	1152.88
						1079.5	5700			1049.3	1550			953.8	1156.26
						1078.5	5730			1049.2	1621			953.7	1159.55
						1077.5	5960			1049.1	1575			953.6	1162.7
						1076.5	6000			1049	1563			953.5	1165.68
						1075.5	6180			1048.9	1648			953.4	1168.35
						1074.5	6090			1048.8	1600			953.3	1170.72
						1073.5	6110			1048.7	1521			953.2	1172.68
						1072.5	5730			1048.6	1658			953.1	1174.18
						1071.5	5890			1048.5	1662			953	1175.19
						1070.5	6150			1048.4	1630			952.9	1175.68
						1069.5	6490			1048.3	1589			952.8	1175.62
						1068.5	6020			1048.2	1626			952.7	1175.04
						1067.5	5950			1048.1	1618			952.6	1173.85
						1066.5	6220			1048	1576			952.5	1172.16
						1065.5	6210			1047.9	1582			952.4	1169.96
						1064.5	6130			1047.8	1627			952.3	1167.33
						1063.5	5780			1047.7	1600			952.2	1164.32
						1062.5	6290			1047.6	1576			952.1	1160.97
						1061.5	6250			1047.5	1622			952	1157.41
						1060.5	6020			1047.4	1616			951.9	1153.69
						1059.5	6030			1047.3	1619			951.8	1149.82
						1058.5	5960			1047.2	1708			951.7	1145.92
						1057.5	5840			1047.1	1667			951.6	1141.96
						1056.5	6100			1047	1656			951.5	1138.02
						1055.5	5870			1046.9	1596			951.4	1134.15
						1054.5	5640			1046.8	1596			951.3	1130.42
						1053.5	5740			1046.7	1671			951.2	1126.79
						1052.5	5850			1046.6	1674			951.1	1123.41
						1051.5	5890			1046.5	1690			951	1120.19
						1050.5	5960			1046.4	1718			950.9	1117.1
						1049.5	5930			1046.3	1692			950.8	1114.2
						1048.5	6280			1046.2	1780			950.7	1111.55
						1047.5	5750			1046.1	1741			950.6	1109.11
						1046.5	6170			1046	1771			950.5	1106.89
						1045.5	6430			1045.9	1744			950.4	1104.93
						1044.5	7420			1045.8	1761			950.3	1103.1
						1043.5	7820			1045.7	1910			950.2	1101.49
						1042.5	6990			1045.6	1903			950.1	1100.01
						1041.5	6460			1045.5	2017			950	1098.67
						1040.5	6000			1045.4	2046			949.9	1097.47
						1039.5	5850			1045.3	2006			949.8	1096.41
						1038.5	5630			1045.2	2164			949.7	1095.47
						1037.5	5640			1045.1	2218			949.6	1094.59
						1036.5	5470			1045	2216			949.5	1093.79
						1035.5	5710			1044.9	2274			949.4	1093.09
						1034.5	5490			1044.8	2341			949.3	1092.43
						1033.5	5370			1044.7	2330			949.2	1091.82
						1032.5	5340			1044.6	2449			949.1	1091.24
						1031.5	5900			1044.5	2439			949	1090.73
						1030.5	5780			1044.4	2441			948.9	1090.21
						1029.5	5780			1044.3	2475			948.8	1089.73
						1028.5	5450			1044.2	2396			948.7	1089.24
						1027.5	5430			1044.1	2468			948.6	1088.84
						1026.5	5450			1044	2372			948.5	1088.47
						1025.5	5820			1043.9	2335			948.4	1088.09
						1024.5	5870			1043.8	2235			948.3	1087.8
						1023.5	5900			1043.7	2186			948.2	1087.45
						1022.5	6670			1043.6	2106			948.1	1087.14
						1021.5	8590			1043.5	2064			948	1086.86
						1020.5	9460			1043.4	1980			947.9	1086.6
						1019.5	7970			1043.3	1937			947.8	1086.35
						1018.5	6320			1043.2	1895			947.7	1086.09
						1017.5	5330			1043.1	1831			947.6	1085.79
						1016.5	4810			1043	1783			947.5	1085.57
						1015.5	5190			1042.9	1789			947.4	1085.39
						1014.5	5290			1042.8	1706			947.3	1085.21
						1013.5	5310			1042.7	1713			947.2	1085.05
						1012.5	5070			1042.6	1712			947.1	1084.87
						1011.5	5320			1042.5	1706			947	1084.74
						1010.5	5220			1042.4	1657			946.9	1084.61
						1009.5	4780			1042.3	1658			946.8	1084.5
						1008.5	5210			1042.2	1630			946.7	1084.43
						1007.5	4990			1042.1	1637			946.6	1084.43
						1006.5	5220			1042	1616			946.5	1084.48
						1005.5	5360			1041.9	1563			946.4	1084.51
						1004.5	5260			1041.8	1471			946.3	1084.54
						1003.5	5240			1041.7	1576			946.2	1084.62
						1002.5	5300			1041.6	1595			946.1	1084.78
						1001.5	5120			1041.5	1590			946	1084.97
						1000.5	5330			1041.4	1576			945.9	1085.13
						999.5	5380			1041.3	1532			945.8	1085.37
						998.5	4900			1041.2	1550			945.7	1085.62
						997.5	5160			1041.1	1551			945.6	1085.95
						996.5	5150			1041	1505			945.5	1086.34
						995.5	5250			1040.9	1535			945.4	1086.78
						994.5	5130			1040.8	1595			945.3	1087.28
						993.5	4960			1040.7	1525			945.2	1087.82
						992.5	4790			1040.6	1603			945.1	1088.41
						991.5	5300			1040.5	1541			945	1089.03
						990.5	5040			1040.4	1580			944.9	1089.74
						989.5	5200			1040.3	1515			944.8	1090.5
						988.5	5110			1040.2	1545			944.7	1091.31
						987.5	4810			1040.1	1578			944.6	1092.19
						986.5	5000			1040	1546			944.5	1093.1
						985.5	5080			1039.9	1524			944.4	1094.1
						984.5	4980			1039.8	1565			944.3	1095.12
						983.5	5430			1039.7	1615			944.2	1096.15
						982.5	5080			1039.6	1511			944.1	1097.27
						981.5	5100			1039.5	1525			944	1098.45
						980.5	5160			1039.4	1587			943.9	1099.69
						979.5	5260			1039.3	1523			943.8	1100.98
						978.5	5460			1039.2	1533			943.7	1102.32
						977.5	5810			1039.1	1587			943.6	1103.7
						976.5	5620			1039	1559			943.5	1105.11
						975.5	5160			1038.9	1552			943.4	1106.53
						974.5	5640			1038.8	1529			943.3	1108.02
						973.5	5120			1038.7	1554			943.2	1109.47
						972.5	5430			1038.6	1528			943.1	1110.86
						971.5	5150			1038.5	1506			943	1112.33
						970.5	4980			1038.4	1478			942.9	1113.76
						969.5	5080			1038.3	1501			942.8	1115.12
						968.5	4870			1038.2	1494			942.7	1116.51
						967.5	4370			1038.1	1549			942.6	1117.84
						966.5	4630			1038	1571			942.5	1119.1
						965.5	4560			1037.9	1578			942.4	1120.3
						964.5	4540			1037.8	1544			942.3	1121.35
						963.5	4690			1037.7	1483			942.2	1122.34
						962.5	5050			1037.6	1529			942.1	1123.21
						961.5	4680			1037.5	1526			942	1123.97
						960.5	4660			1037.4	1501			941.9	1124.6
						959.5	4440			1037.3	1549			941.8	1125.12
						958.5	4690			1037.2	1491			941.7	1125.48
						957.5	4590			1037.1	1470			941.6	1125.74
						956.5	4450			1037	1478			941.5	1125.78
						955.5	4760			1036.9	1539			941.4	1125.71
						954.5	4280			1036.8	1472			941.3	1125.46
						953.5	4710			1036.7	1499			941.2	1125.08
						952.5	4760			1036.6	1593			941.1	1124.47
						951.5	4840			1036.5	1504			941	1123.71
						950.5	4540			1036.4	1588			940.9	1122.86
						949.5	4030			1036.3	1524			940.8	1121.85
						948.5	4270			1036.2	1511			940.7	1120.68
						947.5	4210			1036.1	1483			940.6	1119.47
						946.5	4030			1036	1475			940.5	1118.13
						945.5	3780			1035.9	1535			940.4	1116.66
						944.5	4230			1035.8	1505			940.3	1115.17
						943.5	4570			1035.7	1533			940.2	1113.55
						942.5	4280			1035.6	1484			940.1	1111.9
						941.5	4420			1035.5	1492			940	1110.23
						940.5	4470			1035.4	1482			939.9	1108.52
						939.5	4210			1035.3	1491			939.8	1106.74
						938.5	4590			1035.2	1514			939.7	1105.01
						937.5	4750			1035.1	1497			939.6	1103.23
						936.5	4760			1035	1470			939.5	1101.47
						935.5	4470			1034.9	1412			939.4	1099.66
						934.5	4420			1034.8	1493			939.3	1097.98
						933.5	4490			1034.7	1478			939.2	1096.29
						932.5	4680			1034.6	1462			939.1	1094.59
						931.5	4720			1034.5	1494			939	1092.91
						930.5	4630			1034.4	1487			938.9	1091.29
						929.5	4320			1034.3	1464			938.8	1089.7
						928.5	4110			1034.2	1461			938.7	1088.15
						927.5	4190			1034.1	1364			938.6	1086.67
						926.5	4230			1034	1466			938.5	1085.23
						925.5	4420			1033.9	1515			938.4	1083.9
						924.5	4550			1033.8	1498			938.3	1082.61
						923.5	4140			1033.7	1495			938.2	1081.38
						922.5	3890			1033.6	1455			938.1	1080.28
						921.5	4530			1033.5	1435			938	1079.28
						920.5	4350			1033.4	1436			937.9	1078.3
						919.5	4210			1033.3	1445			937.8	1077.42
						918.5	4270			1033.2	1418			937.7	1076.64
						917.5	4610			1033.1	1488			937.6	1075.92
						916.5	4210			1033	1392			937.5	1075.33
						915.5	4370			1032.9	1382			937.4	1074.85
						914.5	4380			1032.8	1469			937.3	1074.48
						913.5	3940			1032.7	1467			937.2	1074.25
						912.5	4390			1032.6	1502			937.1	1074.07
						911.5	4150			1032.5	1445			937	1074.09
						910.5	4190			1032.4	1449			936.9	1074.21
						909.5	4490			1032.3	1468			936.8	1074.47
						908.5	4470			1032.2	1434			936.7	1074.81
						907.5	4400			1032.1	1498			936.6	1075.37
						906.5	4470			1032	1451			936.5	1076.08
						905.5	4570			1031.9	1412			936.4	1077
						904.5	4200			1031.8	1443			936.3	1078.12
						903.5	4390			1031.7	1463			936.2	1079.41
						902.5	4420			1031.6	1463			936.1	1080.9
						901.5	4180			1031.5	1438			936	1082.67
						900.5	4080			1031.4	1455			935.9	1084.67
						899.5	4700			1031.3	1423			935.8	1086.99
						898.5	4180			1031.2	1385			935.7	1089.62
						897.5	4120			1031.1	1391			935.6	1092.51
						896.5	4470			1031	1471			935.5	1095.77
						895.5	4660			1030.9	1446			935.4	1099.33
						894.5	4630			1030.8	1405			935.3	1103.28
						893.5	4520			1030.7	1426			935.2	1107.59
						892.5	4600			1030.6	1447			935.1	1112.3
						891.5	4190			1030.5	1423			935	1117.38
						890.5	4600			1030.4	1446			934.9	1122.83
						889.5	4330			1030.3	1412			934.8	1128.68
						888.5	4440			1030.2	1410			934.7	1134.88
						887.5	4430			1030.1	1449			934.6	1141.41
						886.5	4610			1030	1439			934.5	1148.27
						885.5	4230			1029.9	1402			934.4	1155.43
						884.5	4210			1029.8	1454			934.3	1162.78
						883.5	4560			1029.7	1429			934.2	1170.28
						882.5	4600			1029.6	1367			934.1	1177.77
						881.5	4570			1029.5	1410			934	1185.2
						880.5	4670			1029.4	1453			933.9	1192.46
						879.5	4580			1029.3	1432			933.8	1199.28
						878.5	4590			1029.2	1465			933.7	1205.51
						877.5	4510			1029.1	1429			933.6	1210.96
						876.5	4560			1029	1440			933.5	1215.53
						875.5	4430			1028.9	1390			933.4	1218.91
						874.5	4300			1028.8	1409			933.3	1220.94
						873.5	4580			1028.7	1385			933.2	1221.57
						872.5	4890			1028.6	1402			933.1	1220.78
						871.5	4440			1028.5	1430			933	1218.62
						870.5	5030			1028.4	1416			932.9	1215.12
						869.5	4770			1028.3	1434			932.8	1210.47
						868.5	4550			1028.2	1396			932.7	1204.78
						867.5	4470			1028.1	1461			932.6	1198.24
						866.5	4400			1028	1411			932.5	1191.08
						865.5	4460			1027.9	1436			932.4	1183.52
						864.5	4270			1027.8	1416			932.3	1175.61
						863.5	4310			1027.7	1424			932.2	1167.59
						862.5	4550			1027.6	1341			932.1	1159.64
						861.5	4450			1027.5	1379			932	1151.75
						860.5	4680			1027.4	1400			931.9	1144.04
						859.5	4820			1027.3	1439			931.8	1136.59
						858.5	4760			1027.2	1436			931.7	1129.43
						857.5	4790			1027.1	1427			931.6	1122.51
						856.5	4440			1027	1417			931.5	1115.99
						855.5	4030			1026.9	1404			931.4	1109.86
						854.5	4500			1026.8	1384			931.3	1104.04
						853.5	4640			1026.7	1425			931.2	1098.57
						852.5	4580			1026.6	1423			931.1	1093.48
						851.5	4990			1026.5	1431			931	1088.68
						850.5	4940			1026.4	1432			930.9	1084.2
						849.5	4700			1026.3	1364			930.8	1080.04
						848.5	4780			1026.2	1431			930.7	1076.18
						847.5	4940			1026.1	1399			930.6	1072.57
						846.5	4700			1026	1458			930.5	1069.28
						845.5	4430			1025.9	1490			930.4	1066.22
						844.5	4810			1025.8	1381			930.3	1063.39
						843.5	4670			1025.7	1381			930.2	1060.78
						842.5	4730			1025.6	1377			930.1	1058.37
						841.5	4590			1025.5	1405			930	1056.12
						840.5	4400			1025.4	1382			929.9	1054.03
						839.5	4810			1025.3	1357			929.8	1052.12
						838.5	4580			1025.2	1420			929.7	1050.36
						837.5	4770			1025.1	1416			929.6	1048.69
						836.5	4740			1025	1451			929.5	1047.13
						835.5	4700			1024.9	1441			929.4	1045.66
						834.5	4640			1024.8	1477			929.3	1044.25
						833.5	4500			1024.7	1482			929.2	1042.92
						832.5	4820			1024.6	1459			929.1	1041.68
						831.5	5010			1024.5	1450			929	1040.48
						830.5	4600			1024.4	1412			928.9	1039.33
						829.5	4760			1024.3	1419			928.8	1038.24
						828.5	4610			1024.2	1445			928.7	1037.22
						827.5	4930			1024.1	1432			928.6	1036.21
						826.5	4700			1024	1445			928.5	1035.29
						825.5	4930			1023.9	1513			928.4	1034.36
						824.5	4920			1023.8	1504			928.3	1033.49
						823.5	4880			1023.7	1517			928.2	1032.67
						822.5	4910			1023.6	1441			928.1	1031.84
						821.5	4960			1023.5	1516			928	1031.05
						820.5	4810			1023.4	1528			927.9	1030.29
						819.5	4880			1023.3	1510			927.8	1029.53
						818.5	4580			1023.2	1575			927.7	1028.79
						817.5	4560			1023.1	1609			927.6	1028.07
						816.5	4550			1023	1665			927.5	1027.35
						815.5	4910			1022.9	1722			927.4	1026.7
						814.5	4910			1022.8	1822			927.3	1026.06
						813.5	5190			1022.7	1848			927.2	1025.42
						812.5	5030			1022.6	1876			927.1	1024.82
						811.5	4920			1022.5	1957			927	1024.21
						810.5	4980			1022.4	1984			926.9	1023.63
						809.5	4720			1022.3	2166			926.8	1023.05
						808.5	4840			1022.2	2285			926.7	1022.5
						807.5	5060			1022.1	2465			926.6	1021.89
						806.5	4720			1022	2541			926.5	1021.32
						805.5	5040			1021.9	2660
						804.5	4860			1021.8	2810
						803.5	4800			1021.7	2892
						802.5	4890			1021.6	3114
						801.5	4940			1021.5	3166
						800.5	5040			1021.4	3204
						799.5	5120			1021.3	3323
						798.5	5310			1021.2	3251
						797.5	4760			1021.1	3122
						796.5	5010			1021	3245
						795.5	4880			1020.9	2976
						794.5	4910			1020.8	2967
						793.5	4970			1020.7	2829
						792.5	5130			1020.6	2667
						791.5	5000			1020.5	2562
						790.5	5210			1020.4	2433
						789.5	5080			1020.3	2184
						788.5	5170			1020.2	2095
						787.5	4910			1020.1	1958
						786.5	5020			1020	1891
						785.5	5430			1019.9	1801
						784.5	5220			1019.8	1735
						783.5	4690			1019.7	1718
						782.5	5110			1019.6	1689
						781.5	5060			1019.5	1586
						780.5	5200			1019.4	1510
						779.5	4940			1019.3	1463
						778.5	4950			1019.2	1467
						777.5	5450			1019.1	1436
						776.5	5800			1019	1453
						775.5	5280			1018.9	1414
						774.5	4800			1018.8	1434
						773.5	4900			1018.7	1366
						772.5	4720			1018.6	1357
						771.5	5230			1018.5	1423
						770.5	5070			1018.4	1405
						769.5	5170			1018.3	1443
						768.5	5220			1018.2	1404
						767.5	5330			1018.1	1394
						766.5	5140			1018	1361
						765.5	5080			1017.9	1407
						764.5	5570			1017.8	1420
						763.5	5120			1017.7	1327
						762.5	4970			1017.6	1365
						761.5	4770			1017.5	1393
						760.5	4960			1017.4	1394
						759.5	5100			1017.3	1383
						758.5	5070			1017.2	1339
						757.5	4990			1017.1	1320
						756.5	5250			1017	1310
						755.5	4990			1016.9	1390
						754.5	5100			1016.8	1339
						753.5	5010			1016.7	1355
						752.5	5260			1016.6	1386
						751.5	5020			1016.5	1400
						750.5	4930			1016.4	1415
						749.5	5020			1016.3	1413
						748.5	5230			1016.2	1425
						747.5	5410			1016.1	1416
						746.5	5280			1016	1384
						745.5	5540			1015.9	1410
						744.5	5250			1015.8	1389
						743.5	5720			1015.7	1358
						742.5	5110			1015.6	1349
						741.5	5240			1015.5	1382
						740.5	5100			1015.4	1402
						739.5	5070			1015.3	1401
						738.5	5510			1015.2	1394
						737.5	5260			1015.1	1387
						736.5	5030			1015	1409
						735.5	5400			1014.9	1347
						734.5	5280			1014.8	1361
						733.5	5560			1014.7	1348
						732.5	5360			1014.6	1399
						731.5	5640			1014.5	1352
						730.5	5380			1014.4	1354
						729.5	5250			1014.3	1385
						728.5	5420			1014.2	1358
						727.5	5450			1014.1	1360
						726.5	5310			1014	1360
						725.5	5350			1013.9	1386
						724.5	5270			1013.8	1344
						723.5	5600			1013.7	1339
						722.5	5120			1013.6	1363
						721.5	5510			1013.5	1380
						720.5	5340			1013.4	1411
						719.5	5580			1013.3	1310
						718.5	5710			1013.2	1354
						717.5	5400			1013.1	1359
						716.5	5390			1013	1359
						715.5	5790			1012.9	1374
						714.5	5420			1012.8	1356
						713.5	5290			1012.7	1337
						712.5	5740			1012.6	1358
						711.5	5650			1012.5	1304
						710.5	5370			1012.4	1342
						709.5	5640			1012.3	1386
						708.5	5320			1012.2	1355
						707.5	5580			1012.1	1295
						706.5	5430			1012	1315
						705.5	5450			1011.9	1360
						704.5	5860			1011.8	1320
						703.5	5520			1011.7	1359
						702.5	5240			1011.6	1382
						701.5	5290			1011.5	1332
						700.5	5250
						699.5	5760
						698.5	5600
						697.5	5340
						696.5	5510
						695.5	5490
						694.5	5700
						693.5	5100
						692.5	5420
						691.5	5510
						690.5	5710
						689.5	5480
						688.5	5540
						687.5	5530
						686.5	5670
						685.5	5410
						684.5	5500
						683.5	5320
						682.5	5360
						681.5	5610
						680.5	5620
						679.5	5530
						678.5	5520
						677.5	5480
						676.5	5740
						675.5	5430
						674.5	5060
						673.5	5560
						672.5	5520
						671.5	5770
						670.5	5470
						669.5	5520
						668.5	5900
						667.5	5860
						666.5	5760
						665.5	5690
						664.5	5580
						663.5	6020
						662.5	5700
						661.5	5440
						660.5	5480
						659.5	5860
						658.5	5900
						657.5	5200
						656.5	5380
						655.5	6120
						654.5	5720
						653.5	5320
						652.5	5500
						651.5	5470
						650.5	5660
						649.5	5810
						648.5	5560
						647.5	5260
						646.5	5360
						645.5	5330
						644.5	5170
						643.5	5390
						642.5	5370
						641.5	5330
						640.5	5470
						639.5	5340
						638.5	5420
						637.5	5370
						636.5	5380
						635.5	5310
						634.5	5130
						633.5	5290
						632.5	5480
						631.5	5210
						630.5	5340
						629.5	5480
						628.5	5450
						627.5	5270
						626.5	5080
						625.5	5050
						624.5	4830
						623.5	4960
						622.5	5020
						621.5	5270
						620.5	5110
						619.5	4990
						618.5	5410
						617.5	5440
						616.5	5410
						615.5	4900
						614.5	5110
						613.5	5310
						612.5	5270
						611.5	5280
						610.5	5340
						609.5	5300
						608.5	4950
						607.5	5130
						606.5	5130
						605.5	4990
						604.5	5040
						603.5	5310
						602.5	5360
						601.5	5530
						600.5	5430
						599.5	5440
						598.5	5670
						597.5	5610
						596.5	5560
						595.5	4940
						594.5	5460
						593.5	5210
						592.5	5350
						591.5	5140
						590.5	5170
						589.5	5240
						588.5	5680
						587.5	5850
						586.5	5660
						585.5	5440
						584.5	5170
						583.5	5620
						582.5	5400
						581.5	5140
						580.5	5240
						579.5	5280
						578.5	5250
						577.5	5470
						576.5	5460
						575.5	4910
						574.5	5080
						573.5	5430
						572.5	5330
						571.5	5010
						570.5	5160
						569.5	5030
						568.5	5270
						567.5	5220
						566.5	5050
						565.5	4530
						564.5	4820
						563.5	5250
						562.5	5100
						561.5	4990
						560.5	4790
						559.5	4700
						558.5	4700
						557.5	4750
						556.5	4700
						555.5	4740
						554.5	4550
						553.5	4880
						552.5	5120
						551.5	4750
						550.5	4660
						549.5	4420
						548.5	4470
						547.5	4700
						546.5	4410
						545.5	4310
						544.5	4310
						543.5	4270
						542.5	3760
						541.5	4010
						540.5	3850
						539.5	3760
						538.5	4030
						537.5	4190
						536.5	4150
						535.5	4090
						534.5	4640
						533.5	5480
						532.5	7170
						531.5	8460
						530.5	8870
						529.5	6880
						528.5	4770
						527.5	4080
						526.5	3650
						525.5	3640
						524.5	3790
						523.5	3560
						522.5	3340
						521.5	3620
						520.5	3250
						519.5	3610
						518.5	3330
						517.5	3360
						516.5	3490
						515.5	3280
						514.5	3400
						513.5	3360
						512.5	3280
						511.5	3200
						510.5	3330
						509.5	3260
						508.5	3410
						507.5	3430
						506.5	3610
						505.5	3330
						504.5	3800
						503.5	3730
						502.5	3280
						501.5	3450
						500.5	3570
						499.5	3770
						498.5	4270
						497.5	4470
						496.5	4210
						495.5	3740
						494.5	3520
						493.5	3200
						492.5	2940
						491.5	2870
						490.5	2880
						489.5	2510
						488.5	2690
						487.5	2640
						486.5	2560
						485.5	2390
						484.5	2600
						483.5	2600
						482.5	2860
						481.5	2790
						480.5	2800
						479.5	2780
						478.5	2640
						477.5	2560
						476.5	2820
						475.5	3000
						474.5	2880
						473.5	2800
						472.5	3040
						471.5	2340
						470.5	2570
						469.5	2280
						468.5	2360
						467.5	2480
						466.5	2530
						465.5	2270
						464.5	2330
						463.5	2430
						462.5	2380
						461.5	2480
						460.5	2230
						459.5	2520
						458.5	2420
						457.5	2300
						456.5	2240
						455.5	2270
						454.5	2330
						453.5	2180
						452.5	2360
						451.5	2410
						450.5	2660
						449.5	2550
						448.5	2270
						447.5	2320
						446.5	2420
						445.5	2340
						444.5	2390
						443.5	2360
						442.5	2390
						441.5	2380
						440.5	2540
						439.5	2370
						438.5	2270
						437.5	2340
						436.5	2370
						435.5	2250
						434.5	2330
						433.5	2390
						432.5	2310
						431.5	2440
						430.5	2090
						429.5	2360
						428.5	2400
						427.5	2350
						426.5	2470
						425.5	2420
						424.5	2290
						423.5	2390
						422.5	2440
						421.5	2470
						420.5	2060
						419.5	2210
						418.5	2300
						417.5	2460
						416.5	2450
						415.5	2440
						414.5	2270
						413.5	2270
						412.5	2100
						411.5	2040
						410.5	2320
						409.5	2320
						408.5	2120
						407.5	2320
						406.5	2400
						405.5	2250
						404.5	2250
						403.5	2030
						402.5	1970
						401.5	2310
						400.5	2780
						399.5	3550
						398.5	3840
						397.5	3440
						396.5	2370
						395.5	2050
						394.5	2120
						393.5	1960
						392.5	1780
						391.5	2190
						390.5	2210
						389.5	1980
						388.5	2330
						387.5	1970
						386.5	1870
						385.5	1900
						384.5	1900
						383.5	2080
						382.5	1940
						381.5	2270
						380.5	2170
						379.5	2160
						378.5	1940
						377.5	2130
						376.5	2150
						375.5	2170
						374.5	1960
						373.5	2150
						372.5	1900
						371.5	2000
						370.5	2020
						369.5	1990
						368.5	1910
						367.5	2120
						366.5	2100
						365.5	2180
						364.5	2090
						363.5	2180
						362.5	2110
						361.5	1880
						360.5	2310
						359.5	2050
						358.5	2070
						357.5	2100
						356.5	2200
						355.5	2050
						354.5	2180
						353.5	2270
						352.5	2370
						351.5	2280
						350.5	2160
						349.5	2010
						348.5	2160
						347.5	2190
						346.5	2090
						345.5	2170
						344.5	2530
						343.5	2190
						342.5	2040
						341.5	2090
						340.5	2330
						339.5	2380
						338.5	2170
						337.5	2080
						336.5	2220
						335.5	2290
						334.5	2180
						333.5	2030
						332.5	1780
						331.5	2110
						330.5	2300
						329.5	2280
						328.5	2160
						327.5	2220
						326.5	2210
						325.5	2160
						324.5	1940
						323.5	2230
						322.5	2130
						321.5	2240
						320.5	2360
						319.5	2290
						318.5	2380
						317.5	2430
						316.5	2180
						315.5	2300
						314.5	2240
						313.5	2210
						312.5	2370
						311.5	2560
						310.5	2230
						309.5	2160
						308.5	2430
						307.5	2380
						306.5	2280
						305.5	2300
						304.5	2260
						303.5	2200
						302.5	2150
						301.5	2210
						300.5	2090
						299.5	1880
						298.5	1830
						297.5	1590
						296.5	1440
						295.5	1550
						294.5	1590
						293.5	1580
						292.5	1400
						291.5	1600
						290.5	1810
						289.5	1930
						288.5	2450
						287.5	2950
						286.5	4130
						285.5	6260
						284.5	8200
						283.5	6890
						282.5	3820
						281.5	1770
						280.5	860
						279.5	880
						278.5	790
						277.5	760
						276.5	640
						275.5	850
						274.5	680
						273.5	790
						272.5	680
						271.5	620
						270.5	640
						269.5	680
						268.5	700
						267.5	690
						266.5	810
						265.5	690
						264.5	680
						263.5	780
						262.5	640
						261.5	830
						260.5	570
						259.5	720
						258.5	640
						257.5	680
						256.5	770
						255.5	660
						254.5	770
						253.5	800
						252.5	720
						251.5	730
						250.5	790
						249.5	760
						248.5	700
						247.5	810
						246.5	770
						245.5	670
						244.5	630
						243.5	710
						242.5	760
						241.5	710
						240.5	660
						239.5	670
						238.5	730
						237.5	800
						236.5	740
						235.5	690
						234.5	850
						233.5	760
						232.5	720
						231.5	810
						230.5	870
						229.5	740
						228.5	840
						227.5	690
						226.5	590
						225.5	700
						224.5	810
						223.5	740
						222.5	720
						221.5	760
						220.5	790
						219.5	800
						218.5	700
						217.5	710
						216.5	720
						215.5	700
						214.5	710
						213.5	660
						212.5	730
						211.5	670
						210.5	710
						209.5	840
						208.5	620
						207.5	770
						206.5	720
						205.5	730
						204.5	830
						203.5	700
						202.5	750
						201.5	850
						200.5	680
						199.5	770
						198.5	680
						197.5	860
						196.5	910
						195.5	680
						194.5	810
						193.5	720
						192.5	770
						191.5	710
						190.5	790
						189.5	970
						188.5	750
						187.5	690
						186.5	680
						185.5	710
						184.5	800
						183.5	760
						182.5	730
						181.5	770
						180.5	810
						179.5	890
						178.5	960
						177.5	730
						176.5	670
						175.5	750
						174.5	680
						173.5	690
						172.5	880
						171.5	820
						170.5	830
						169.5	720
						168.5	850
						167.5	740
						166.5	930
						165.5	820
						164.5	770
						163.5	760
						162.5	730
						161.5	840
						160.5	760
						159.5	850
						158.5	690
						157.5	780
						156.5	670
						155.5	890
						154.5	850
						153.5	1010
						152.5	810
						151.5	890
						150.5	730
						149.5	820
						148.5	830
						147.5	740
						146.5	630
						145.5	820
						144.5	780
						143.5	720
						142.5	810
						141.5	830
						140.5	860
						139.5	880
						138.5	1140
						137.5	1020
						136.5	750
						135.5	760
						134.5	530
						133.5	680
						132.5	740
						131.5	740
						130.5	770
						129.5	590
						128.5	650
						127.5	680
						126.5	570
						125.5	630
						124.5	750
						123.5	660
						122.5	850
						121.5	790
						120.5	720
						119.5	770
						118.5	610
						117.5	670
						116.5	690
						115.5	730
						114.5	610
						113.5	650
						112.5	790
						111.5	800
						110.5	590
						109.5	700
						108.5	730
						107.5	720
						106.5	570
						105.5	520
						104.5	770
						103.5	620
						102.5	830
						101.5	620
						100.5	760
						99.5	670
						98.5	560
						97.5	550
						96.5	450
						95.5	690
						94.5	630
						93.5	690
						92.5	780
						91.5	910
						90.5	1160
						89.5	1180
						88.5	1310
						87.5	1200
						86.5	950
						85.5	600
						84.5	530
						83.5	350
						82.5	460
						81.5	480
						80.5	440
						79.5	420
						78.5	440
						77.5	520
						76.5	440
						75.5	570
						74.5	550
						73.5	360
						72.5	350
						71.5	390
						70.5	260
						69.5	350
						68.5	300
						67.5	310
						66.5	240
						65.5	270
						64.5	350
						63.5	320
						62.5	240
						61.5	260
						60.5	300
						59.5	240
						58.5	300
						57.5	350
						56.5	320
						55.5	380
						54.5	340
						53.5	300
						52.5	230
						51.5	330
						50.5	260
						49.5	320
						48.5	270
						47.5	370
						46.5	240
						45.5	320
						44.5	350
						43.5	300
						42.5	340
						41.5	350
						40.5	350
						39.5	300
						38.5	310
						37.5	320
						36.5	290
						35.5	250
						34.5	340
						33.5	310
						32.5	270
						31.5	240
						30.5	300
						29.5	300
						28.5	340
						27.5	310
						26.5	230
						25.5	450
						24.5	350
						23.5	400
						22.5	360
						21.5	250
						20.5	260
						19.5	140
						18.5	160
						17.5	140
						16.5	220
						15.5	210
						14.5	370
						13.5	180
						12.5	190
						11.5	300
						10.5	480
						9.5	590
						8.5	590
						7.5	300
						6.5	220
						5.5	90
						4.5	260
						3.5	130
						2.5	110
						1.5	60
						0.5	120
						-0.5	20
						-1.5	0
						-2.5	0
						-3.5	0

## Sheet: Supplmentary Figure 31
Supplmentary Figure 31A										Supplmentary Figure 31B										Supplmentary Figure 31D				Supplmentary Figure 31E
	400 ug/mL	300 ug/mL	200 ug/mL	100 ug/mL	50 ug/mL	25 ug/mL	water				1.5 W/cm2	1.25 W/cm2	1 W/cm2	0.75 W/cm2	0.5 W/cm2	0.25 W/cm2	water
Time										Time										Time	temperature			Time	temperature
0.01667	26.9	26.7	26.9	26.8	26.7	26.7	25.6			0.01667	26.9	26.8	26.4	26.5	26.6	26.8	26.8			0.01667	25.9			0.01667	26.5
0.03333	28.4	26.7	26.9	27	26.7	26.8	25.6			0.03333	27.9	27.5	27	27.1	26.9	27	26.8			0.03333	25.8			0.03333	26.4
0.05	30	27	27.2	27.3	26.8	26.9	25.6			0.05	28.8	28.1	27.7	27.6	27.3	27	26.8			0.05	25.8			0.05	26.4
0.06667	31.6	27.7	27.6	27.6	27	27	25.6			0.06667	29.6	28.7	28.2	28	27.6	27.2	26.9			0.06667	25.8			0.06667	26.4
0.08333	33	28.4	27.9	27.9	27.1	27	25.6			0.08333	30.4	29.3	29	28.6	27.9	27.2	26.9			0.08333	26			0.08333	26.5
0.1	34.1	28.9	28.5	28.2	27.1	27.1	25.8			0.1	31.1	29.8	29.3	28.9	28.2	27.3	26.8			0.1	25.9			0.1	26.5
0.11667	35.3	29.4	29	28.4	27.2	27.2	25.7			0.11667	31.9	30.2	29.8	29.2	28.4	27.3	26.9			0.11667	26			0.11667	26.4
0.13333	36.1	29.9	29.3	28.6	27.3	27.2	25.7			0.13333	32.6	30.7	30.3	29.5	28.6	27.4	26.9			0.13333	25.9			0.13333	26.5
0.15	36.9	30.3	29.7	28.9	27.5	27.4	25.8			0.15	33.2	31.1	30.6	29.9	28.9	27.6	26.9			0.15	25.8			0.15	26.5
0.16667	37.9	30.7	29.9	29	27.7	27.4	25.7			0.16667	33.8	31.4	30.9	30	29.1	27.7	27			0.16667	25.9			0.16667	26.4
0.18333	38.6	31	30.3	29.1	27.7	27.6	25.7			0.18333	34.3	31.6	31.4	30.3	29.1	27.7	27.1			0.18333	25.9			0.18333	26.5
0.2	39.3	31.4	30.7	29.3	27.8	27.5	25.8			0.2	35.1	32	31.7	30.6	29.3	27.9	27			0.2	25.9			0.2	26.5
0.21667	39.8	31.6	30.8	29.4	27.9	27.7	25.9			0.21667	35.4	32.3	31.9	30.8	29.5	28	27			0.21667	25.9			0.21667	26.6
0.23333	40.4	31.9	31.1	29.7	28	27.6	25.9			0.23333	35.9	32.7	32.1	31	29.7	28	27			0.23333	25.8			0.23333	26.5
0.25	40.9	32.1	31.3	29.7	28	27.7	25.8			0.25	36.3	32.9	32.5	31.3	29.8	28.1	27.2			0.25	25.8			0.25	26.5
0.26667	41.6	32.5	31.6	29.9	28	27.8	25.8			0.26667	36.7	33.2	32.7	31.5	29.9	28.1	27.1			0.26667	25.9			0.26667	26.5
0.28333	42.2	32.8	31.8	30.1	28.3	27.9	26			0.28333	37.2	33.4	33.2	31.6	30.1	28.2	27.1			0.28333	25.8			0.28333	26.5
0.3	42.6	33	32	30	28.3	27.9	25.8			0.3	37.5	33.7	33.5	31.8	30.3	28.3	27.1			0.3	25.7			0.3	26.6
0.31667	43.1	33.3	32.2	30.1	28.3	27.9	25.7			0.31667	37.9	33.9	33.8	32	30.4	28.5	27.1			0.31667	25.8			0.31667	26.6
0.33333	43.4	33.6	32.6	30.2	28.5	28.1	25.7			0.33333	38.4	34.2	34	32.3	30.6	28.5	27.1			0.33333	25.7			0.33333	26.6
0.35	43.8	33.8	32.6	30.5	28.6	28.1	25.7			0.35	38.8	34.5	34.4	32.5	30.7	28.6	27.1			0.35	25.9			0.35	26.5
0.36667	44.2	34.1	32.8	30.5	28.7	28.1	25.8			0.36667	39.2	34.8	34.4	32.6	30.9	28.6	27.1			0.36667	25.8			0.36667	26.5
0.38333	44.9	34.4	33	30.6	28.7	28.3	25.8			0.38333	39.6	35.1	34.8	32.9	30.9	28.8	27.2			0.38333	25.8			0.38333	26.5
0.4	45.2	34.6	33.3	30.7	28.8	28.2	25.8			0.4	40	35.3	34.9	33.1	31	28.7	27.2			0.4	25.8			0.4	26.5
0.41667	45.4	34.8	33.5	30.8	28.8	28.3	25.8			0.41667	40.4	35.6	35.2	33.3	31.2	28.8	27.2			0.41667	25.7			0.41667	26.5
0.43333	46	35.1	33.7	31	28.9	28.5	25.9			0.43333	40.7	35.9	35.4	33.4	31.6	28.9	27.2			0.43333	25.7			0.43333	26.5
0.45	46.3	35.4	33.8	31.2	29	28.4	25.8			0.45	41.1	36.1	35.7	33.6	31.6	29	27.2			0.45	25.7			0.45	26.5
0.46667	46.7	35.6	34	31.2	29	28.5	25.9			0.46667	41.4	36.3	36	33.9	31.7	29	27.2			0.46667	25.9			0.46667	26.4
0.48333	47.1	35.9	34.2	31.3	29.1	28.4	25.9			0.48333	41.8	36.5	36.1	34	31.7	29.1	27.3			0.48333	25.8			0.48333	26.5
0.5	47.3	36.1	34.4	31.4	29.2	28.5	26			0.5	42.1	36.8	36.4	34.3	31.9	29.1	27.3			0.5	25.8			0.5	26.6
0.51667	47.8	36.4	34.7	31.5	29.3	28.6	25.9			0.51667	42.4	37.2	36.6	34.4	32	29.2	27.4			0.51667	25.8			0.51667	26.6
0.53333	48.1	36.5	34.8	31.7	29.4	28.7	25.9			0.53333	42.8	37.4	36.8	34.8	32.1	29.3	27.4			0.53333	25.8			0.53333	26.6
0.55	48.5	36.8	34.9	31.7	29.5	28.8	25.9			0.55	43	37.7	37	34.8	32.3	29.4	27.4			0.55	25.7			0.55	26.6
0.56667	48.8	37	34.9	31.8	29.5	28.8	25.9			0.56667	43.4	38	37.1	34.9	32.5	29.5	27.4			0.56667	25.7			0.56667	26.5
0.58333	49.1	37.3	34.9	31.9	29.5	28.9	26			0.58333	43.8	38.1	37.3	35.1	32.6	29.5	27.5			0.58333	25.7			0.58333	26.6
0.6	49.4	37.5	34.9	31.9	29.6	28.9	26			0.6	44.2	38.3	37.6	35.2	32.7	29.6	27.4			0.6	25.7			0.6	26.6
0.61667	49.6	37.7	34.9	32	29.7	28.9	26			0.61667	44.5	38.5	37.8	35.3	32.8	29.6	27.4			0.61667	25.7			0.61667	26.6
0.63333	50	37.9	34.9	32.2	29.7	28.9	26			0.63333	44.8	38.8	38.1	35.6	32.9	29.7	27.4			0.63333	25.8			0.63333	26.5
0.65	50.3	38.2	35.4	32.3	29.8	29	26			0.65	45.1	38.9	38.3	35.6	33.1	29.8	27.5			0.65	25.7			0.65	27.3
0.66667	50.6	38.4	35.5	32.4	29.8	29	26			0.66667	45.5	39.1	38.6	35.8	33.1	29.8	27.5			0.66667	25.7			0.66667	28
0.68333	50.9	38.7	35.7	32.6	29.8	29	26			0.68333	45.8	39.4	38.8	36.1	33.2	30	27.5			0.68333	25.7			0.68333	28.5
0.7	51.3	38.8	35.9	32.7	29.9	29	26			0.7	46.2	39.6	39	36.2	33.4	30	27.5			0.7	25.7			0.7	29
0.71667	51.4	39.2	36.2	32.7	29.9	29.1	26			0.71667	46.4	39.8	39.1	36.4	33.6	30	27.5			0.71667	25.7			0.71667	29.2
0.73333	51.6	39.3	36.2	32.9	30	29.1	25.9			0.73333	46.7	40.1	39.3	36.6	33.7	30.2	27.5			0.73333	25.6			0.73333	29.5
0.75	51.9	39.5	36.5	32.9	30	29.2	26			0.75	47.1	40.4	39.6	36.6	33.8	30.2	27.5			0.75	25.6			0.75	29.7
0.76667	52.2	39.7	36.5	33	30.1	29.3	26			0.76667	47.5	40.5	39.7	36.7	33.9	30.2	27.5			0.76667	25.6			0.76667	30
0.78333	52.6	39.9	36.7	33	30.2	29.4	26			0.78333	47.7	40.7	39.9	36.9	34	30.3	27.6			0.78333	25.7			0.78333	30.2
0.8	52.7	40.1	36.8	33.2	30.3	29.4	26			0.8	47.9	40.9	40.1	37.1	34.1	30.4	27.6			0.8	25.7			0.8	30.6
0.81667	52.9	40.3	37.1	33.2	30.4	29.4	26			0.81667	48.4	41.1	40.2	37.2	34.3	30.6	27.6			0.81667	25.7			0.81667	31
0.83333	53.1	40.6	37.2	33.4	30.5	29.5	26.1			0.83333	48.6	41.4	40.5	37.3	34.4	30.6	27.6			0.83333	25.7			0.83333	31.3
0.85	53.3	40.7	37.4	33.5	30.5	29.5	26.1			0.85	48.8	41.6	40.7	37.5	34.5	30.5	27.6			0.85	25.6			0.85	31.7
0.86667	53.6	40.9	37.5	33.5	30.6	29.7	26.1			0.86667	49.1	41.8	40.9	37.8	34.6	30.6	27.6			0.86667	25.5			0.86667	32
0.88333	54	41.1	37.6	33.6	30.6	29.5	26.1			0.88333	49.4	41.9	41	37.9	34.6	30.6	27.6			0.88333	25.6			0.88333	32.1
0.9	54.3	41.3	37.9	33.8	30.7	29.5	26.1			0.9	49.7	42.1	41.2	38.1	34.8	30.7	27.6			0.9	25.6			0.9	32.5
0.91667	54.5	41.5	38	33.8	30.8	29.5	26			0.91667	49.9	42.4	41.4	38.3	34.8	30.7	27.6			0.91667	25.6			0.91667	32.9
0.93333	54.8	41.7	38.1	33.9	30.9	29.6	26.2			0.93333	50.2	42.6	41.6	38.4	35	30.8	27.7			0.93333	25.5			0.93333	33.1
0.95	55.1	41.9	38.3	34.1	31	29.7	26.1			0.95	50.4	42.8	41.9	38.5	35.2	30.9	27.7			0.95	25.5			0.95	33.3
0.96667	55.3	42.1	38.5	34	31	29.7	26			0.96667	50.5	43	42.1	38.6	35.3	31	27.7			0.96667	25.5			0.96667	33.6
0.98333	55.4	42.4	38.6	34.1	31.1	29.7	26			0.98333	50.8	43.1	42.3	38.7	35.3	31.1	27.7			0.98333	25.5			0.98333	33.8
1	55.6	42.5	38.6	34.2	31.1	29.7	26.1			1	50.9	43.4	42.5	38.9	35.3	31.1	27.8			1	25.5			1	34.1
1.01667	56.1	42.7	38.8	34.2	31.2	29.7	26			1.01667	51.3	43.6	42.6	39	35.4	31.2	27.8			1.01667	25.6			1.01667	34.4
1.03333	56.3	42.9	39	34.4	31.3	29.8	26			1.03333	51.7	43.7	42.8	39.3	35.5	31.2	27.8			1.03333	25.5			1.03333	34.5
1.05	56.5	43.2	39.2	34.6	31.3	29.9	26			1.05	52	44	42.9	39.5	35.6	31.4	27.8			1.05	25.5			1.05	34.9
1.06667	56.8	43.3	39.4	34.7	31.4	29.9	26			1.06667	52.3	44.1	43.2	39.6	35.7	31.6	27.8			1.06667	25.5			1.06667	35.1
1.08333	57	43.5	39.4	34.6	31.5	30	26.1			1.08333	52.5	44.4	43.4	39.7	35.9	31.6	27.9			1.08333	25.5			1.08333	35.4
1.1	57.4	43.7	39.6	34.7	31.5	29.9	26			1.1	52.8	44.6	43.4	40	36	31.6	27.9			1.1	25.5			1.1	35.7
1.11667	57.5	43.9	39.8	34.8	31.5	30	26.1			1.11667	53.1	44.8	43.7	40	36.2	31.6	27.8			1.11667	25.6			1.11667	35.9
1.13333	57.8	44.1	39.9	34.9	31.6	30	26			1.13333	53.5	44.8	43.8	40.2	36.3	31.7	27.8			1.13333	25.6			1.13333	36.1
1.15	58	44.3	40.2	34.9	31.7	30	26.1			1.15	53.6	44.9	43.9	40.2	36.3	31.7	27.9			1.15	25.5			1.15	36.3
1.16667	58.4	44.5	40.3	35.1	31.7	30	26.1			1.16667	53.9	45.1	44.1	40.5	36.5	31.8	27.9			1.16667	25.5			1.16667	36.5
1.18333	58.6	44.6	40.4	35.2	31.8	30	26.1			1.18333	54.2	45.2	44.2	40.5	36.7	31.8	27.9			1.18333	25.5			1.18333	36.8
1.2	58.9	44.8	40.6	35.3	31.7	30.1	26.1			1.2	54.3	45.5	44.4	40.6	36.8	31.9	28			1.2	25.4			1.2	37.2
1.21667	59.1	45	40.8	35.3	31.8	30.1	26.2			1.21667	54.4	45.6	44.5	40.7	36.9	32	27.9			1.21667	25.4			1.21667	37.3
1.23333	59.2	45.2	40.9	35.4	31.8	30.1	26.2			1.23333	54.6	45.9	44.7	40.9	36.9	32.1	27.9			1.23333	25.5			1.23333	37.6
1.25	59.5	45.4	41.1	35.5	31.9	30.2	26.2			1.25	54.8	46	44.9	41.1	37	32.1	28			1.25	25.5			1.25	37.8
1.26667	59.9	45.6	41.2	35.6	31.9	30.2	26.1			1.26667	54.9	46.2	45	41.2	37.1	32.1	28			1.26667	25.4			1.26667	38
1.28333	59.8	45.7	41.4	35.6	31.9	30.2	26.1			1.28333	55.2	46.5	45.2	41.4	37.2	32.1	28			1.28333	25.4			1.28333	38.4
1.3	60.1	45.9	41.5	35.6	32	30.3	26.1			1.3	55.5	46.5	45.4	41.5	37.3	32.2	28			1.3	25.5			1.3	38.6
1.31667	60.2	46	41.6	35.7	32	30.3	26			1.31667	55.8	46.7	45.6	41.6	37.4	32.2	28.1			1.31667	25.4			1.31667	38.8
1.33333	60.3	46.3	41.7	35.8	32.2	30.4	26.3			1.33333	55.9	46.8	45.7	41.7	37.5	32.3	28			1.33333	25.4			1.33333	39.1
1.35	60.6	46.4	41.9	35.9	32.1	30.4	26.1			1.35	56.2	46.9	45.9	41.9	37.6	32.5	28			1.35	25.4			1.35	39.3
1.36667	60.8	46.6	42	35.9	32.2	30.4	26.1			1.36667	56.4	47.2	46.2	42	37.6	32.5	28			1.36667	25.4			1.36667	39.5
1.38333	60.9	46.8	42.2	36	32.3	30.4	26.1			1.38333	56.7	47.5	46	42.2	37.7	32.5	28.1			1.38333	25.5			1.38333	39.7
1.4	61.1	47	42.2	36.1	32.4	30.4	26.1			1.4	57	47.6	46.4	42.2	37.9	32.5	28.1			1.4	25.4			1.4	39.9
1.41667	61.4	47.1	42.4	36.1	32.4	30.5	26.1			1.41667	57.2	47.8	46.6	42.4	38	32.6	28.1			1.41667	25.4			1.41667	40.1
1.43333	61.6	47.3	42.5	36.2	32.4	30.5	26.1			1.43333	57.4	48.1	46.8	42.5	38.1	32.6	28.2			1.43333	25.4			1.43333	40.3
1.45	61.8	47.4	42.5	36.3	32.6	30.6	26.2			1.45	57.7	48.3	47.1	42.6	38.2	32.9	28.2			1.45	25.4			1.45	40.6
1.46667	62	47.7	42.6	36.3	32.6	30.6	26.2			1.46667	57.8	48.4	47.1	42.7	38.2	32.8	28.2			1.46667	25.4			1.46667	40.8
1.48333	62.1	47.9	42.7	36.4	32.6	30.6	26.1			1.48333	58.1	48.5	47.2	42.9	38.4	32.8	28.2			1.48333	25.3			1.48333	41
1.5	62	48	42.9	36.5	32.7	30.7	26.2			1.5	58.4	48.8	47.3	43.1	38.4	33	28.3			1.5	25.5			1.5	41.2
1.51667	62.2	48.2	43.1	36.7	32.7	30.7	26.3			1.51667	58.4	49	47.7	43.2	38.6	32.9	28.3			1.51667	25.5			1.51667	41.3
1.53333	62.4	48.5	43.2	36.7	32.8	30.8	26.2			1.53333	58.3	49.1	47.6	43.3	38.7	33	28.2			1.53333	25.4			1.53333	41.6
1.55	62.5	48.6	43.3	36.9	32.8	30.8	26.2			1.55	58.5	49.2	47.8	43.5	38.6	33	28.2			1.55	25.3			1.55	41.9
1.56667	62.8	48.6	43.4	36.9	33	30.8	26.2			1.56667	58.7	49.4	48	43.6	38.6	33.2	28.4			1.56667	25.4			1.56667	42
1.58333	63	48.8	43.5	36.9	33	30.8	26.3			1.58333	59	49.5	47.9	43.6	38.7	33.2	28.2			1.58333	25.3			1.58333	42.3
1.6	63.2	48.9	43.5	37	33	30.7	26.3			1.6	59.1	49.5	48.2	43.7	38.7	33.2	28.3			1.6	25.5			1.6	42.5
1.61667	63.2	48.9	43.7	37.1	33	30.7	26.3			1.61667	59.1	49.8	48.3	43.7	38.8	33.3	28.3			1.61667	25.5			1.61667	42.7
1.63333	63.4	49.1	43.8	37.1	33.1	30.9	26.1			1.63333	59.4	49.9	48.4	43.7	38.9	33.4	28.2			1.63333	25.3			1.63333	42.9
1.65	63.4	49.2	44	37.1	33.1	30.8	26.1			1.65	59.7	50.1	48.7	43.8	38.9	33.4	28.2			1.65	25.2			1.65	43.1
1.66667	63.4	49.4	44.2	37.3	33.1	30.9	26.4			1.66667	59.9	50.2	48.8	44.1	39	33.5	28.2			1.66667	25.3			1.66667	43.4
1.68333	63.6	49.8	44.3	37.4	33.1	31	26.2			1.68333	60.1	50.4	48.9	44.2	39.1	33.5	28.2			1.68333	25.3			1.68333	43.5
1.7	63.9	50	44.4	37.4	33.3	31	26.2			1.7	60.3	50.7	48.9	44.4	39.3	33.5	28.3			1.7	25.3			1.7	43.8
1.71667	64.1	50.1	44.6	37.5	33.4	31	26.1			1.71667	60.4	50.8	49.1	44.5	39.4	33.6	28.3			1.71667	25.4			1.71667	43.9
1.73333	64.3	50.2	44.6	37.6	33.3	31	26.2			1.73333	60.5	50.9	49.2	44.7	39.5	33.7	28.3			1.73333	25.3			1.73333	44
1.75	64.4	50.2	44.8	37.7	33.3	31	26.1			1.75	60.7	51	49.2	44.8	39.8	33.8	28.3			1.75	25.2			1.75	44.2
1.76667	64.5	50.4	44.9	37.7	33.5	31.1	26.1			1.76667	60.9	51.3	49.4	44.9	39.9	33.8	28.4			1.76667	25.3			1.76667	44.4
1.78333	65	50.7	44.9	37.9	33.5	31.1	26.2			1.78333	61.2	51.5	49.6	45.1	39.9	33.8	28.4			1.78333	25.2			1.78333	44.6
1.8	65	50.8	44.9	37.9	33.6	31.1	26.1			1.8	61.4	51.5	49.8	45.1	40.1	33.9	28.4			1.8	25.3			1.8	44.8
1.81667	65	51.1	45.1	38	33.6	31	26.1			1.81667	61.6	51.5	50	45.2	40.2	34	28.3			1.81667	25.3			1.81667	45
1.83333	65.1	51.3	45.2	38	33.6	31.1	26.2			1.83333	61.7	51.7	50.1	45.3	40.4	34	28.4			1.83333	25.3			1.83333	45.2
1.85	65.3	51.4	45.3	38.1	33.7	31.1	26.2			1.85	61.8	51.7	50.1	45.4	40.3	34	28.4			1.85	25.3			1.85	45.6
1.86667	65.6	51.5	45.3	38.1	33.7	31.2	26.3			1.86667	62.1	51.9	50.2	45.4	40.5	34	28.4			1.86667	25.3			1.86667	45.6
1.88333	65.9	51.8	45.5	38.2	33.9	31.2	26.3			1.88333	62.4	51.9	50.3	45.5	40.5	34.1	28.5			1.88333	25.3			1.88333	45.7
1.9	66.2	51.7	45.6	38.3	33.8	31.2	26.3			1.9	62.5	52.1	50.4	45.6	40.6	34.2	28.5			1.9	25.2			1.9	46
1.91667	66.2	52	45.8	38.3	33.9	31.2	26.2			1.91667	62.5	52.2	50.6	45.7	40.6	34.3	28.5			1.91667	25.2			1.91667	46.2
1.93333	66.2	52.2	46	38.4	33.8	31.1	26.3			1.93333	62.7	52.4	50.8	45.9	40.6	34.3	28.5			1.93333	25.2			1.93333	46.5
1.95	66.3	52.1	46	38.5	34	31.2	26.3			1.95	63	52.3	50.9	46	40.8	34.3	28.5			1.95	25.2			1.95	46.7
1.96667	66.4	52.2	46	38.4	33.9	31.2	26.1			1.96667	63.3	52.4	51	46.1	40.9	34.3	28.6			1.96667	25.2			1.96667	46.8
1.98333	66.6	52.4	46.1	38.4	33.9	31.3	26.1			1.98333	63.3	52.6	51.3	46.2	41	34.3	28.5			1.98333	25.2			1.98333	47
2	66.5	52.6	46.3	38.5	34.1	31.3	26.2			2	63.2	52.8	51.4	46.2	41	34.4	28.5			2	25.1			2	47.2
2.01667	66.7	52.7	46.5	38.6	34.1	31.4	26.2			2.01667	63.4	52.9	51.4	46.3	40.9	34.5	28.5			2.01667	25.2			2.01667	47.3
2.03333	67	52.9	46.5	38.7	34.2	31.4	26.3			2.03333	63.4	53.1	51.4	46.3	41.1	34.5	28.5			2.03333	25.2			2.03333	47.6
2.05	67.2	53	46.5	38.7	34.2	31.4	26.2			2.05	63.5	53.3	51.5	46.3	41.1	34.6	28.5			2.05	25.2			2.05	47.7
2.06667	67.2	53.1	46.7	38.7	34.3	31.4	26.2			2.06667	63.4	53.3	51.6	46.4	41.2	34.7	28.6			2.06667	25.3			2.06667	47.9
2.08333	67.4	53.2	46.8	38.8	34.2	31.4	26.3			2.08333	63.4	53.6	51.7	46.5	41.3	34.8	28.5			2.08333	25.4			2.08333	48.1
2.1	67.6	53.4	46.8	38.8	34.3	31.5	26.2			2.1	63.7	53.8	51.8	46.5	41.4	34.8	28.5			2.1	25.3			2.1	48.3
2.11667	67.6	53.6	46.9	38.9	34.5	31.5	26.3			2.11667	64.1	54	51.8	46.7	41.5	34.8	28.5			2.11667	25.2			2.11667	48.4
2.13333	67.4	53.7	47.1	38.9	34.4	31.5	26.2			2.13333	64.4	54.1	51.9	46.9	41.7	34.8	28.5			2.13333	25.2			2.13333	48.6
2.15	67.5	53.8	47.3	39.1	34.5	31.6	26.3			2.15	64.5	54.2	52	47.1	41.7	34.9	28.5			2.15	25.2			2.15	48.8
2.16667	67.9	53.8	47.3	39.1	34.5	31.6	26.3			2.16667	64.6	54.4	52	47.2	41.8	34.9	28.7			2.16667	25.1			2.16667	49
2.18333	68	54	47.4	39.1	34.5	31.6	26.3			2.18333	64.4	54.5	52.1	47.3	41.8	35	28.7			2.18333	25.2			2.18333	49.1
2.2	68	54.1	47.5	39.1	34.6	31.6	26.2			2.2	64.8	54.6	52.5	47.5	41.8	35	28.7			2.2	25.1			2.2	49.3
2.21667	68.4	54.4	47.8	39.2	34.7	31.6	26.3			2.21667	64.8	54.7	52.6	47.5	41.9	35	28.7			2.21667	25.1			2.21667	49.5
2.23333	68.5	54.3	47.8	39.2	34.7	31.6	26.3			2.23333	65	55	52.6	47.6	41.8	35	28.6			2.23333	25.1			2.23333	49.8
2.25	68.6	54.4	47.9	39.2	34.9	31.6	26.3			2.25	65.4	55	52.7	47.9	42	35.1	28.6			2.25	25.2			2.25	49.8
2.26667	68.7	54.6	48.1	39.5	34.8	31.6	26.3			2.26667	65.2	55	52.6	48.1	42.1	35.2	28.7			2.26667	25.1			2.26667	50.1
2.28333	69	54.8	48.2	39.5	34.9	31.6	26.3			2.28333	65.4	55	52.6	48.2	42.1	35.2	28.7			2.28333	25.2			2.28333	50.1
2.3	69.3	55.1	48.3	39.6	35	31.7	26.3			2.3	65.7	55	52.8	48.3	42.2	35.1	28.7			2.3	25.2			2.3	50.3
2.31667	69.3	55.1	48.5	39.6	35	31.7	26.4			2.31667	65.9	55	53	48.2	42.3	35.3	28.8			2.31667	25.2			2.31667	50.5
2.33333	69.5	55.2	48.7	39.7	35	31.7	26.3			2.33333	66	55.1	53.3	48.4	42.3	35.4	28.7			2.33333	25.2			2.33333	50.7
2.35	69.6	55.4	48.6	39.8	35.2	31.8	26.2			2.35	66.1	55.3	53.5	48.5	42.4	35.5	28.7			2.35	25.1			2.35	50.8
2.36667	69.8	55.4	48.6	39.9	35	31.8	26.2			2.36667	66.1	55.3	53.3	48.6	42.4	35.3	28.7			2.36667	25.3			2.36667	51.1
2.38333	69.8	55.6	48.7	39.9	35	31.8	26.2			2.38333	66	55.6	53.6	48.6	42.5	35.4	28.6			2.38333	25.9			2.38333	51.2
2.4	69.8	55.6	48.8	40	35.1	31.8	26.2			2.4	66	55.5	53.6	48.7	42.5	35.4	28.6			2.4	26.6			2.4	51.3
2.41667	70.2	55.7	48.9	40	35.1	31.9	26.2			2.41667	66	55.7	53.5	48.8	42.8	35.5	28.8			2.41667	27.3			2.41667	51.5
2.43333	70.2	55.9	49	40.1	35.2	31.9	26.4			2.43333	66	55.7	53.6	48.9	42.9	35.7	28.8			2.43333	28			2.43333	51.6
2.45	70.2	56	49.1	40.2	35.1	31.9	26.3			2.45	66	56	53.9	49	43	35.8	28.7			2.45	28.5			2.45	51.9
2.46667	70.4	56.2	49.2	40.3	35.2	31.9	26.2			2.46667	66	56.2	53.8	48.9	43	35.7	28.8			2.46667	29			2.46667	52
2.48333	70.6	56.3	49.4	40.4	35.3	31.9	26.3			2.48333	66.2	56.3	54	49.1	43.1	35.8	28.8			2.48333	29.6			2.48333	52.1
2.5	70.5	56.1	49.5	40.4	35.4	31.9	26.3			2.5	66.5	56.5	54.2	49.2	43.1	36	28.8			2.5	29.9			2.5	52.3
2.51667	70.3	56.3	49.6	40.4	35.5	32	26.2			2.51667	66.4	56.8	54.3	49.2	43.1	35.8	28.9			2.51667	30.3			2.51667	52.5
2.53333	70.4	56.5	49.8	40.4	35.4	32.1	26.3			2.53333	66.7	56.9	54.4	49.2	43.2	35.9	28.8			2.53333	30.7			2.53333	52.6
2.55	70.5	56.6	49.8	40.5	35.3	32	26.4			2.55	66.9	57.1	54.6	49.4	43.3	36	28.8			2.55	31.1			2.55	52.7
2.56667	70.6	56.8	49.8	40.6	35.4	32	26.4			2.56667	66.9	57.1	54.7	49.4	43.4	36	28.8			2.56667	31.5			2.56667	52.9
2.58333	70.6	57	49.9	40.7	35.3	32	26.3			2.58333	67	57.2	54.8	49.4	43.5	36.1	28.8			2.58333	31.6			2.58333	53
2.6	70.8	57.3	49.9	40.7	35.5	32	26.3			2.6	67.3	57.3	54.8	49.5	43.6	36.2	28.9			2.6	31.9			2.6	53.2
2.61667	71	57.4	49.9	40.7	35.5	32.1	26.4			2.61667	67.6	57.4	55	49.5	43.5	36.2	28.9			2.61667	32.3			2.61667	53.3
2.63333	71	57.4	50	40.7	35.6	32.1	26.3			2.63333	67.8	57.7	55.2	49.6	43.7	36.3	29			2.63333	32.6			2.63333	53.5
2.65	71	57.4	50.2	40.9	35.6	32.2	26.3			2.65	68	57.8	55.2	49.8	43.8	36.2	29			2.65	32.8			2.65	53.6
2.66667	71.1	57.7	50.2	40.9	35.6	32.1	26.5			2.66667	67.9	57.8	55.3	50	43.8	36.2	28.9			2.66667	33.1			2.66667	53.9
2.68333	71.5	57.9	50.2	41	35.6	32.1	26.3			2.68333	68	58	55.5	50.2	43.8	36.2	29.1			2.68333	33.4			2.68333	54
2.7	71.6	58.1	50.4	41	35.7	32	26.4			2.7	68	57.9	55.6	50.3	43.9	36.2	29			2.7	33.6			2.7	54.1
2.71667	71.4	58	50.3	41.1	35.8	32.1	26.3			2.71667	68	58.1	55.8	50.2	43.9	36.2	29			2.71667	33.9			2.71667	54.3
2.73333	71.7	58.1	50.4	41.1	35.8	32.2	26.3			2.73333	68.1	58.2	56	50.4	44	36.2	28.9			2.73333	34.2			2.73333	54.5
2.75	71.9	58.3	50.5	41.2	35.9	32.1	26.4			2.75	68.3	58.4	56.1	50.5	44.2	36.4	29			2.75	34.5			2.75	54.7
2.76667	71.9	58.4	50.6	41.2	35.7	32.2	26.5			2.76667	68.3	58.4	56.3	50.7	44.2	36.5	28.9			2.76667	34.8			2.76667	54.8
2.78333	71.9	58.5	50.8	41.2	35.9	32.1	26.7			2.78333	68.5	58.6	56.2	50.7	44.3	36.5	28.9			2.78333	35			2.78333	54.9
2.8	72	58.5	50.9	41.4	35.9	32.3	26.5			2.8	68.6	58.7	56.3	50.7	44.4	36.5	28.9			2.8	35.3			2.8	55.1
2.81667	71.8	58.8	51.1	41.4	35.9	32.2	26.5			2.81667	68.8	59	56.4	50.8	44.5	36.5	29			2.81667	35.6			2.81667	55.3
2.83333	71.9	58.9	51.2	41.4	35.9	32.3	26.4			2.83333	68.7	59.1	56.5	51	44.5	36.5	29			2.83333	35.7			2.83333	55.3
2.85	72	59	51.2	41.4	35.9	32.3	26.3			2.85	68.6	59.3	56.7	51.1	44.5	36.6	29.1			2.85	36			2.85	55.4
2.86667	72.2	59	51.4	41.4	35.9	32.3	26.5			2.86667	68.5	59.5	56.7	51.2	44.7	36.6	29			2.86667	36.3			2.86667	55.6
2.88333	72.3	59	51.3	41.5	36	32.4	26.4			2.88333	68.5	59.6	56.9	51.3	44.8	36.7	29			2.88333	36.5			2.88333	55.7
2.9	72.4	59.1	51.2	41.5	36	32.4	26.5			2.9	68.6	59.6	56.9	51.3	44.8	36.7	29			2.9	36.8			2.9	55.8
2.91667	72.5	59.4	51.3	41.6	36	32.4	26.4			2.91667	68.5	59.7	57	51.3	44.8	36.7	29			2.91667	37.1			2.91667	56
2.93333	72.6	59.5	51.5	41.6	36	32.4	26.3			2.93333	68.7	59.7	57.1	51.4	44.8	36.8	29.2			2.93333	37.3			2.93333	56.1
2.95	72.7	59.5	51.7	41.6	36.1	32.5	26.4			2.95	68.7	59.8	57.2	51.5	45	36.8	29.1			2.95	37.6			2.95	56.2
2.96667	72.8	59.7	51.8	41.6	36.2	32.5	26.4			2.96667	68.8	59.9	57.3	51.7	45	36.8	29.1			2.96667	37.9			2.96667	56.3
2.98333	72.8	59.7	51.7	41.8	36.2	32.5	26.3			2.98333	68.9	60	57.4	51.9	44.9	37	29.1			2.98333	38.1			2.98333	56.4
3	72.9	59.8	51.7	41.9	36.3	32.5	26.3			3	68.9	59.9	57.4	52.1	45	36.9	29.1			3	38.2			3	56.5
3.01667	72.9	59.9	51.9	41.8	36.4	32.6	26.2			3.01667	69	60.3	57.4	52.1	45.1	36.9	29.1			3.01667	38.5			3.01667	56.7
3.03333	72.9	59.9	52.1	41.8	36.4	32.6	26.2			3.03333	69.1	60.4	57.4	52	45.1	36.8	29.1			3.03333	38.7			3.03333	56.8
3.05	72.7	60	52	42	36.4	32.6	26.4			3.05	69.2	60.2	57.4	52	45.1	36.9	29.2			3.05	38.9			3.05	57.1
3.06667	72.9	60	52.1	42.1	36.3	32.6	26.3			3.06667	69.1	60.3	57.4	52.1	45.2	36.9	29.2			3.06667	39.3			3.06667	57.2
3.08333	72.8	60.2	52.2	42.2	36.4	32.5	26.4			3.08333	69.4	60.6	57.4	52.1	45.2	36.9	29.1			3.08333	39.5			3.08333	57.3
3.1	73	60.3	52.3	42.1	36.4	32.5	26.4			3.1	69.6	60.7	57.4	52.2	45.3	37	29.1			3.1	39.7			3.1	57.5
3.11667	73	60.6	52.4	42.2	36.3	32.5	26.4			3.11667	69.6	60.9	57.5	52.2	45.3	37.1	29.1			3.11667	39.9			3.11667	57.6
3.13333	73	60.8	52.5	42.2	36.5	32.6	26.3			3.13333	69.6	61.1	57.5	52.2	45.2	37.1	29.1			3.13333	40.1			3.13333	57.7
3.15	73.2	60.7	52.6	42.2	36.4	32.6	26.3			3.15	69.6	61.2	57.6	52.2	45.2	37	29.2			3.15	40.3			3.15	57.7
3.16667	73.4	60.8	52.7	42.2	36.4	32.7	26.3			3.16667	69.9	61.2	57.5	52.2	45.4	37	29.2			3.16667	40.4			3.16667	57.9
3.18333	73.3	60.9	52.8	42.3	36.5	32.7	26.4			3.18333	70.2	61.4	57.5	52.2	45.5	37.1	29.2			3.18333	40.7			3.18333	58
3.2	73.3	60.8	52.9	42.3	36.5	32.8	26.4			3.2	70	61.4	57.7	52.3	45.7	37.1	29.2			3.2	40.7			3.2	58.2
3.21667	73.4	61	52.9	42.2	36.6	32.7	26.5			3.21667	70.2	61.6	57.8	52.3	45.5	37.2	29.1			3.21667	40.9			3.21667	58.4
3.23333	73.2	61	53	42.3	36.7	32.7	26.4			3.23333	70.4	61.4	58	52.3	45.6	37.3	29.2			3.23333	41.4			3.23333	58.5
3.25	73.4	61.1	53.1	42.4	36.8	32.7	26.4			3.25	70.4	61.6	58.1	52.4	45.7	37.2	29.2			3.25	41.6			3.25	58.6
3.26667	73.4	61.2	53	42.4	36.8	32.7	26.5			3.26667	70.3	61.7	58.2	52.6	45.8	37.3	29.2			3.26667	41.7			3.26667	58.7
3.28333	73.4	61.2	53.2	42.4	36.8	32.8	26.4			3.28333	70.6	61.9	58.2	52.8	45.8	37.3	29.1			3.28333	42			3.28333	58.8
3.3	73.4	61.1	53.2	42.6	36.9	32.8	26.4			3.3	70.8	61.9	58.1	52.9	45.9	37.4	29.2			3.3	42.1			3.3	59
3.31667	73.5	61.2	53.2	42.6	36.9	32.8	26.4			3.31667	70.9	62.1	58.3	52.9	46.1	37.4	29.1			3.31667	42.2			3.31667	59.1
3.33333	73.6	61.2	53.2	42.5	37	32.7	26.4			3.33333	70.8	62.2	58.4	53	46.1	37.5	29.1			3.33333	42.4			3.33333	59.2
3.35	73.6	61.3	53.3	42.7	36.9	32.7	26.3			3.35	71	62.2	58.5	53	46.1	37.4	29.1			3.35	42.6			3.35	59.3
3.36667	73.6	61.6	53.3	42.7	37	32.7	26.4			3.36667	71.1	62.3	58.7	53.1	46.3	37.5	29.3			3.36667	42.8			3.36667	59.4
3.38333	73.7	61.8	53.3	42.8	37.1	32.9	26.3			3.38333	71.1	62.2	58.8	53.3	46.2	37.5	29.2			3.38333	43.1			3.38333	59.5
3.4	73.7	61.7	53.5	42.8	37	32.9	26.3			3.4	71.3	62.1	58.8	53.3	46.4	37.7	29.3			3.4	43.2			3.4	59.6
3.41667	73.6	61.9	53.5	42.9	37	32.9	26.4			3.41667	71.3	62.3	58.8	53.3	46.5	37.7	29.2			3.41667	43.4			3.41667	59.7
3.43333	73.7	61.8	53.6	42.9	37.1	32.8	26.4			3.43333	71.5	62.5	58.9	53.5	46.4	37.8	29.2			3.43333	43.6			3.43333	59.8
3.45	73.6	62	53.7	42.9	37	32.8	26.4			3.45	71.5	62.6	58.9	53.6	46.4	37.7	29.2			3.45	43.9			3.45	60
3.46667	73.7	61.8	53.7	43	37.1	32.8	26.3			3.46667	71.7	62.7	59	53.8	46.5	37.8	29.3			3.46667	44			3.46667	60.1
3.48333	73.8	61.9	53.8	43	37.2	32.8	26.3			3.48333	71.6	62.8	59.1	53.8	46.6	37.8	29.2			3.48333	44.3			3.48333	60.3
3.5	74.1	62.1	53.7	43.2	37.2	32.9	26.4			3.5	71.6	62.8	59.2	53.9	46.6	37.8	29.2			3.5	44.5			3.5	60.4
3.51667	74	62.2	53.7	43.3	37.2	32.9	26.4			3.51667	71.5	62.9	59.3	54	46.5	37.8	29.1			3.51667	44.7			3.51667	60.4
3.53333	73.9	62.6	53.7	43.1	37.2	32.8	26.5			3.53333	71.4	63	59.4	54	46.7	37.8	29.2			3.53333	45			3.53333	60.5
3.55	73.9	62.6	53.9	43.1	37.3	32.9	26.5			3.55	71.2	62.9	59.4	54	46.8	37.7	29.2			3.55	45.3			3.55	60.7
3.56667	73.8	62.7	54	43.3	37.4	32.9	26.4			3.56667	71.2	63	59.4	54.1	46.8	37.9	29.2			3.56667	45.3			3.56667	60.8
3.58333	73.9	62.7	54.1	43.3	37.4	32.9	26.5			3.58333	71.5	63.2	59.5	54.3	46.9	38	29.3			3.58333	45.6			3.58333	61
3.6	73.9	63	54.2	43.2	37.3	32.9	26.5			3.6	71.6	63.3	59.5	54.4	46.9	38	29.3			3.6	45.8			3.6	61.1
3.61667	74	63.1	54.4	43.1	37.4	33	26.6			3.61667	71.8	63.4	59.5	54.4	47.2	37.9	29.3			3.61667	45.9			3.61667	61.2
3.63333	74.1	63.2	54.4	43.2	37.5	33	26.5			3.63333	71.8	63.5	59.5	54.5	47.1	38	29.3			3.63333	46.2			3.63333	61.2
3.65	74.1	63.3	54.4	43.4	37.4	33	26.4			3.65	72.1	63.5	59.4	54.7	47.1	38	29.3			3.65	46.4			3.65	61.4
3.66667	73.9	63.1	54.6	43.5	37.5	33	26.5			3.66667	72	63.5	59.3	54.8	47.2	38.1	29.3			3.66667	46.5			3.66667	61.4
3.68333	73.7	63.2	54.5	43.5	37.6	33.1	26.3			3.68333	72.1	63.5	59.5	54.9	47.3	38.1	29.3			3.68333	46.7			3.68333	61.5
3.7	73.9	63.4	54.5	43.5	37.6	33.1	26.5			3.7	72.2	63.5	59.7	54.8	47.4	38.1	29.3			3.7	46.9			3.7	61.6
3.71667	73.9	63.4	54.7	43.7	37.5	33.1	26.5			3.71667	72.1	63.6	59.9	54.8	47.4	38.2	29.2			3.71667	46.9			3.71667	61.8
3.73333	74.2	63.7	54.8	43.9	37.6	33	26.4			3.73333	72.2	63.8	59.8	54.9	47.5	38.2	29.3			3.73333	47.1			3.73333	61.9
3.75	74.3	63.7	54.6	43.6	37.5	33.1	26.5			3.75	72.3	63.7	60	54.8	47.5	38.2	29.3			3.75	47.2			3.75	62
3.76667	74.5	63.8	54.8	43.6	37.7	33.1	26.5			3.76667	72.4	63.9	60	54.7	47.6	38.2	29.4			3.76667	47.5			3.76667	62
3.78333	74.4	64	54.7	43.7	37.7	33	26.4			3.78333	72.5	63.8	60.1	54.7	47.7	38.3	29.4			3.78333	47.7			3.78333	62.2
3.8	74.3	63.9	54.8	43.7	37.8	33	26.5			3.8	72.7	63.9	60	54.6	47.8	38.4	29.4			3.8	48			3.8	62.3
3.81667	74.4	64	55	43.7	37.7	33.1	26.5			3.81667	73.1	63.9	60	54.5	47.7	38.4	29.4			3.81667	48.1			3.81667	62.4
3.83333	74.4	64	55	43.7	37.7	33.1	26.4			3.83333	73.1	63.9	60	54.6	47.9	38.5	29.4			3.83333	48.2			3.83333	62.6
3.85	74.3	64.1	55.1	43.7	37.8	33.1	26.4			3.85	73	63.9	60.1	54.7	47.9	38.5	29.3			3.85	48.3			3.85	62.5
3.86667	74.6	64.1	55	43.7	37.7	33.1	26.3			3.86667	73.2	63.9	60	54.8	47.9	38.5	29.4			3.86667	48.6			3.86667	62.7
3.88333	74.8	64.2	55.1	43.7	37.8	33.1	26.4			3.88333	73	64	60.2	55	48	38.5	29.4			3.88333	48.7			3.88333	62.7
3.9	74.7	64.3	55.2	43.8	37.8	33.1	26.4			3.9	73.1	64.2	60.3	55	48.1	38.6	29.5			3.9	48.9			3.9	62.8
3.91667	74.8	64.5	55.1	43.9	37.8	33.2	26.4			3.91667	73.4	64.4	60.4	55	48	38.6	29.4			3.91667	49			3.91667	62.9
3.93333	74.9	64.4	55.2	43.9	37.8	33.1	26.5			3.93333	73.7	64.7	60.4	55	48	38.7	29.4			3.93333	49.1			3.93333	63.1
3.95	75	64.4	55.3	44	37.9	33.1	26.4			3.95	74	64.7	60.6	55.1	47.9	38.8	29.5			3.95	49.4			3.95	63.1
3.96667	74.9	64.4	55.4	44	38	33.2	26.4			3.96667	74	64.8	60.6	55.1	48.1	38.9	29.6			3.96667	49.5			3.96667	63.3
3.98333	75	64.3	55.4	44	38.1	33.2	26.3			3.98333	73.9	64.6	60.7	55	47.9	38.9	29.6			3.98333	49.7			3.98333	63.4
4	74.9	64.2	55.6	44	38.1	33.1	26.5			4	74.1	64.4	60.8	55.2	47.9	39	29.6			4	49.9			4	63.5
4.01667	75	64.3	55.7	44.1	38.1	33.2	26.4			4.01667	74	64.6	60.9	55.2	47.9	39	29.6			4.01667	50			4.01667	63.6
4.03333	74.9	64.5	55.8	44.1	38.1	33.1	26.5			4.03333	74.1	64.6	60.9	55.3	47.8	39	29.5			4.03333	50.1			4.03333	63.6
4.05	74.9	64.4	55.8	44.2	38.2	33.2	26.4			4.05	73.9	64.6	61	55.4	47.8	38.9	29.5			4.05	50.3			4.05	63.6
4.06667	75	64.6	56.1	44.2	38.2	33.2	26.5			4.06667	73.8	64.6	61.1	55.5	48	38.9	29.6			4.06667	50.6			4.06667	63.9
4.08333	75.2	64.8	56	44.2	38.2	33.2	26.5			4.08333	73.9	65	61	55.6	48.1	39	29.6			4.08333	50.6			4.08333	63.9
4.1	75.4	64.8	55.9	44.3	38.2	33.2	26.4			4.1	73.8	65	61	55.7	48.1	39	29.7			4.1	50.9			4.1	64
4.11667	75.3	64.7	56	44.3	38.3	33.3	26.5			4.11667	74.1	65.1	60.9	55.7	48	38.9	29.6			4.11667	50.9			4.11667	64
4.13333	75.2	64.9	56.1	44.4	38.3	33.2	26.5			4.13333	74.1	65.2	60.9	55.6	48.2	39	29.6			4.13333	51.1			4.13333	64.1
4.15	75.2	64.9	56.2	44.2	38.3	33.2	26.4			4.15	74.3	65.3	61.1	55.7	48.4	39	29.6			4.15	51.1			4.15	64.2
4.16667	75.1	65	56.3	44.3	38.3	33.3	26.4			4.16667	74.2	65.3	61.2	55.9	48.5	38.9	29.6			4.16667	51.4			4.16667	64.3
4.18333	75.1	65	56.3	44.6	38.2	33.2	26.5			4.18333	74.4	65.4	61.3	55.9	48.5	38.9	29.6			4.18333	51.3			4.18333	64.3
4.2	75.2	64.9	56.3	44.4	38.2	33.3	26.5			4.2	74.6	65.4	61.3	55.8	48.6	38.9	29.6			4.2	51.4			4.2	64.3
4.21667	75	65	56.4	44.4	38.3	33.3	26.4			4.21667	74.7	65.5	61.1	56	48.7	39	29.6			4.21667	51.5			4.21667	64.5
4.23333	75.2	65	56.5	44.3	38.3	33.3	26.6			4.23333	74.8	65.7	61.1	56.1	48.8	39.1	29.6			4.23333	51.8			4.23333	64.6
4.25	75.4	65.2	56.6	44.5	38.3	33.4	26.5			4.25	74.9	65.8	61.2	56.3	48.9	39.1	29.6			4.25	51.8			4.25	64.7
4.26667	75.6	65.3	56.5	44.5	38.4	33.4	26.4			4.26667	75	65.8	61.4	56.3	49.1	39.2	29.6			4.26667	52.2			4.26667	64.8
4.28333	75.7	65.3	56.7	44.5	38.5	33.4	26.5			4.28333	75.1	65.8	61.4	56.4	49.1	39.1	29.5			4.28333	52.3			4.28333	65
4.3	75.6	65.3	56.7	44.5	38.5	33.3	26.6			4.3	75.3	65.8	61.5	56.5	49.1	39.1	29.5			4.3	52.4			4.3	65
4.31667	75.6	65.2	56.8	44.6	38.5	33.3	26.6			4.31667	75.5	65.8	61.7	56.2	49.2	39	29.5			4.31667	52.5			4.31667	65.1
4.33333	75.5	65.2	56.7	44.7	38.5	33.4	26.5			4.33333	75.5	65.7	61.7	56.5	49.2	39.2	29.5			4.33333	52.7			4.33333	65.1
4.35	75.5	65.3	56.9	44.7	38.6	33.3	26.5			4.35	75.2	65.8	61.8	56.7	49.2	39.3	29.5			4.35	52.9			4.35	65.2
4.36667	75.5	65.4	57	44.7	38.5	33.4	26.4			4.36667	75	65.7	61.9	56.6	49.3	39.3	29.7			4.36667	53			4.36667	65.3
4.38333	75.6	65.5	57	44.9	38.5	33.3	26.6			4.38333	75	65.5	62	56.7	49.2	39.3	29.6			4.38333	53.1			4.38333	65.4
4.4	75.7	65.6	57	44.8	38.5	33.4	26.4			4.4	75	65.4	62.1	56.7	49	39.4	29.5			4.4	53.3			4.4	65.6
4.41667	75.7	65.8	57.1	44.9	38.5	33.4	26.4			4.41667	75.1	65.7	62.4	56.9	49	39.4	29.6			4.41667	53.5			4.41667	65.7
4.43333	75.7	65.7	57.1	45	38.5	33.4	26.4			4.43333	75.2	65.9	62.4	56.7	49.2	39.4	29.7			4.43333	53.7			4.43333	65.7
4.45	75.6	65.7	57.2	44.9	38.6	33.4	26.3			4.45	75.2	66.1	62.5	56.6	49.3	39.5	29.7			4.45	53.6			4.45	65.9
4.46667	75.6	65.9	57.1	44.9	38.6	33.4	26.5			4.46667	75.1	65.9	62.6	56.5	49.3	39.5	29.7			4.46667	53.7			4.46667	66
4.48333	75.7	65.8	57.1	45	38.7	33.4	26.4			4.48333	75	65.9	62.8	56.6	49.3	39.6	29.7			4.48333	53.8			4.48333	66.2
4.5	75.9	66	57.3	45	38.8	33.3	26.6			4.5	74.9	66.1	62.7	56.8	49.2	39.6	29.7			4.5	54			4.5	66.1
4.51667	75.9	66	57.2	45	38.8	33.4	26.5			4.51667	75	66.2	62.8	56.9	49.3	39.5	29.7			4.51667	54.2			4.51667	66.2
4.53333	75.9	66	57.3	45.1	38.9	33.4	26.4			4.53333	74.9	66.1	62.6	56.9	49.4	39.5	29.7			4.53333	54.4			4.53333	66.2
4.55	75.7	66.2	57.5	45.2	38.9	33.5	26.5			4.55	74.8	66.1	62.8	56.9	49.3	39.6	29.7			4.55	54.6			4.55	66.3
4.56667	75.8	66.2	57.4	45.2	38.9	33.4	26.4			4.56667	75.1	66.1	62.7	57.2	49.5	39.5	29.7			4.56667	54.8			4.56667	66.4
4.58333	75.7	66.2	57.4	45.1	38.8	33.4	26.4			4.58333	75.5	66.4	62.8	57.4	49.4	39.5	29.7			4.58333	54.9			4.58333	66.5
4.6	75.7	66.2	57.6	45.1	38.9	33.4	26.5			4.6	75.5	66.3	63	57.4	49.4	39.5	29.7			4.6	54.9			4.6	66.6
4.61667	75.6	66.3	57.6	45	39	33.6	26.5			4.61667	75.5	66.7	62.9	57.6	49.5	39.6	29.8			4.61667	54.9			4.61667	66.6
4.63333	75.6	66.3	57.5	45	39	33.6	26.5			4.63333	75.7	66.7	63.1	57.7	49.5	39.6	29.7			4.63333	55.1			4.63333	66.6
4.65	75.8	66.5	57.4	45	39	33.5	26.6			4.65	75.8	66.9	63.2	57.4	49.6	39.6	29.7			4.65	55.1			4.65	66.8
4.66667	75.9	66.7	57.3	45.1	39	33.5	26.7			4.66667	75.5	66.8	63.3	57.4	49.6	39.7	29.7			4.66667	55.3			4.66667	66.9
4.68333	75.6	66.9	57.4	45.3	39	33.5	26.6			4.68333	75.7	66.9	63.5	57.6	49.6	39.7	29.8			4.68333	55.4			4.68333	66.9
4.7	75.8	66.9	57.4	45.4	39	33.5	26.5			4.7	75.9	67.1	63.4	57.5	49.7	39.8	29.8			4.7	55.6			4.7	67
4.71667	75.8	67	57.3	45.3	39	33.5	26.6			4.71667	76	67	63.3	57.5	49.9	39.7	29.8			4.71667	55.7			4.71667	67
4.73333	76	67.1	57.3	45.3	39.1	33.6	26.6			4.73333	76.2	67.1	63.3	57.6	49.8	39.7	29.9			4.73333	55.8			4.73333	67.2
4.75	75.7	67.2	57.4	45.5	39.1	33.6	26.5			4.75	76.4	67.1	63.5	57.7	50	39.8	29.8			4.75	56			4.75	67.2
4.76667	75.8	67.2	57.5	45.4	39.2	33.6	26.4			4.76667	76.6	67	63.6	57.7	50	40	29.8			4.76667	56.2			4.76667	67.3
4.78333	76	67.4	57.6	45.4	39.2	33.6	26.3			4.78333	76.7	67.2	63.4	57.6	50.1	39.9	29.8			4.78333	56.2			4.78333	67.4
4.8	75.9	67.5	57.7	45.6	39.2	33.6	26.4			4.8	76.6	67.3	63.5	57.5	50	39.9	29.9			4.8	56.3			4.8	67.4
4.81667	75.9	67.4	57.7	45.7	39.2	33.6	26.5			4.81667	76.8	67.2	63.5	57.6	50.1	39.9	29.9			4.81667	56.4			4.81667	67.4
4.83333	75.9	67.4	57.6	45.8	39.2	33.8	26.5			4.83333	76.4	67.3	63.4	57.6	50.1	40	29.9			4.83333	56.7			4.83333	67.5
4.85	75.8	67.3	57.7	45.8	39.2	33.8	26.4			4.85	76.6	67.4	63.7	57.7	50.1	40	29.9			4.85	56.7			4.85	67.6
4.86667	76.1	67.2	57.6	45.7	39.2	33.8	26.5			4.86667	76.8	67.6	63.7	57.7	50.1	40	29.9			4.86667	56.8			4.86667	67.7
4.88333	76	67.3	57.7	45.7	39.2	33.8	26.4			4.88333	76.7	67.6	63.7	57.7	50.1	40.1	30			4.88333	57			4.88333	67.7
4.9	75.9	67.3	57.8	45.6	39.4	33.8	26.5			4.9	76.4	67.6	63.8	57.8	50.1	40	29.9			4.9	56.9			4.9	67.8
4.91667	75.8	67.5	57.9	45.6	39.3	33.8	26.5			4.91667	76.2	67.7	63.9	57.9	50.1	40	29.9			4.91667	57.1			4.91667	67.9
4.93333	76	67.6	58	45.6	39.2	33.8	26.5			4.93333	76.3	68	64	57.9	50.1	40	29.8			4.93333	57.2			4.93333	67.9
4.95	76	67.5	57.9	45.7	39.3	33.7	26.6			4.95	76.6	68	64.1	58.1	50	40	29.9			4.95	57.4			4.95	68
4.96667	76	67.3	57.9	45.8	39.3	33.7	26.7			4.96667	76.9	67.9	64.2	58.3	50	40.2	29.8			4.96667	57.6			4.96667	68.1
4.98333	75.9	67.4	58.1	45.9	39.3	33.7	26.5			4.98333	76.8	68.1	64.1	58.3	50	40.3	29.8			4.98333	57.8			4.98333	68.2
5	75.6	67.5	58	45.9	39.3	33.7	26.5			5	76.8	67.9	64.2	58.4	50.1	40.3	29.9			5	57.8			5	68.3
5.01667	75.8	67.7	58	45.9	39.3	33.8	26.5			5.01667	76.6	67.6	64.2	58.2	50.2	40.3	29.9			5.01667	57.9			5.01667	68.2
																				5.03333	58.1			5.03333	68.3
																				5.05	58.2			5.05	68.4
																				5.06667	58.3			5.06667	68.6
																				5.08333	58.4			5.08333	68.5
																				5.1	58.6			5.1	68.6
																				5.11667	58.7			5.11667	68.6
																				5.13333	58.6			5.13333	68.7
																				5.15	58.7			5.15	68.7
																				5.16667	58.8			5.16667	68.8
																				5.18333	58.9			5.18333	68.9
																				5.2	59			5.2	68.9
																				5.21667	59.3			5.21667	68.9
																				5.23333	59.4			5.23333	69
																				5.25	59.4			5.25	69
																				5.26667	59.5			5.26667	69
																				5.28333	59.6			5.28333	69.2
																				5.3	59.7			5.3	69.3
																				5.31667	59.7			5.31667	69.3
																				5.33333	59.8			5.33333	69.4
																				5.35	59.8			5.35	69.4
																				5.36667	59.7			5.36667	69.5
																				5.38333	60			5.38333	69.6
																				5.4	60.1			5.4	69.7
																				5.41667	60.2			5.41667	69.8
																				5.43333	60.4			5.43333	69.8
																				5.45	60.5			5.45	69.6
																				5.46667	60.6			5.46667	69.7
																				5.48333	60.7			5.48333	69.8
																				5.5	60.8			5.5	69.9
																				5.51667	60.8			5.51667	69.9
																				5.53333	60.8			5.53333	69.9
																				5.55	60.8			5.55	69.9
																				5.56667	61			5.56667	70
																				5.58333	61.2			5.58333	70.2
																				5.6	61.2			5.6	70.2
																				5.61667	61.3			5.61667	70.3
																				5.63333	61.4			5.63333	70.3
																				5.65	61.5			5.65	70.4
																				5.66667	61.7			5.66667	70.5
																				5.68333	61.5			5.68333	70.5
																				5.7	61.5			5.7	70.6
																				5.71667	61.3			5.71667	70.7
																				5.73333	61.4			5.73333	70.7
																				5.75	61.6			5.75	70.8
																				5.76667	61.8			5.76667	70.8
																				5.78333	61.9			5.78333	70.8
																				5.8	62.1			5.8	70.9
																				5.81667	62			5.81667	71
																				5.83333	62.1			5.83333	71
																				5.85	62.3			5.85	71.1
																				5.86667	62.4			5.86667	71.1
																				5.88333	62.3			5.88333	71.1
																				5.9	62.3			5.9	71.2
																				5.91667	62.5			5.91667	71.2
																				5.93333	62.6			5.93333	71.3
																				5.95	62.7			5.95	71.3
																				5.96667	62.7			5.96667	71.3
																				5.98333	62.8			5.98333	71.4
																				6	62.8			6	71.4
																				6.01667	62.8			6.01667	71.5
																				6.03333	63			6.03333	71.4
																				6.05	63			6.05	71.5
																				6.06667	63			6.06667	71.5
																				6.08333	63.1			6.08333	71.5
																				6.1	63.1			6.1	71.6
																				6.11667	63.3			6.11667	71.6
																				6.13333	63.4			6.13333	71.7
																				6.15	63.5			6.15	71.7
																				6.16667	63.5			6.16667	71.8
																				6.18333	63.5			6.18333	71.8
																				6.2	63.5			6.2	71.8
																				6.21667	63.7			6.21667	71.8
																				6.23333	63.8			6.23333	71.8
																				6.25	63.8			6.25	71.9
																				6.26667	63.9			6.26667	71.9
																				6.28333	64			6.28333	71.9
																				6.3	64			6.3	72
																				6.31667	64.1			6.31667	72
																				6.33333	64.3			6.33333	72.1
																				6.35	64.3			6.35	72.1
																				6.36667	64.3			6.36667	72.2
																				6.38333	64.4			6.38333	72.2
																				6.4	64.4			6.4	72.3
																				6.41667	64.4			6.41667	72.3
																				6.43333	64.5			6.43333	72.4
																				6.45	64.4			6.45	72.4
																				6.46667	64.7			6.46667	72.5
																				6.48333	64.6			6.48333	72.4
																				6.5	64.8			6.5	72.5
																				6.51667	64.9			6.51667	72.5
																				6.53333	64.8			6.53333	72.5
																				6.55	64.9			6.55	72.5
																				6.56667	65.1			6.56667	72.6
																				6.58333	65.3			6.58333	72.6
																				6.6	65.3			6.6	72.7
																				6.61667	65.4			6.61667	72.7
																				6.63333	65.4			6.63333	72.7
																				6.65	65.5			6.65	72.7
																				6.66667	65.5			6.66667	72.8
																				6.68333	65.5			6.68333	72.7
																				6.7	65.5			6.7	72.8
																				6.71667	65.7			6.71667	72.9
																				6.73333	65.7			6.73333	72.9
																				6.75	65.7			6.75	72.9
																				6.76667	65.8			6.76667	72.9
																				6.78333	65.8			6.78333	73
																				6.8	65.9			6.8	73
																				6.81667	66			6.81667	73.1
																				6.83333	66			6.83333	73.1
																				6.85	66			6.85	73.1
																				6.86667	66.2			6.86667	73.1
																				6.88333	66.2			6.88333	73.2
																				6.9	66.1			6.9	73.2
																				6.91667	66.1			6.91667	73.1
																				6.93333	66.2			6.93333	73.1
																				6.95	66.4			6.95	73.1
																				6.96667	66.4			6.96667	73.2
																				6.98333	66.4			6.98333	73.1
																				7	66.5			7	73.2
																				7.01667	66.6			7.01667	73.3
																				7.03333	66.7			7.03333	73.3
																				7.05	66.7			7.05	73.4
																				7.06667	66.7			7.06667	73.4
																				7.08333	67			7.08333	73.5
																				7.1	66.9			7.1	73.5
																				7.11667	66.8			7.11667	73.4
																				7.13333	66.8			7.13333	73.5
																				7.15	67			7.15	73.5
																				7.16667	67			7.16667	73.7
																				7.18333	67			7.18333	73.6
																				7.2	67			7.2	73.7
																				7.21667	67.2			7.21667	73.8
																				7.23333	66.7			7.23333	73.8
																				7.25	66.8			7.25	73.8
																				7.26667	67.1			7.26667	73.9
																				7.28333	67.2			7.28333	73.9
																				7.3	67			7.3	73.9
																				7.31667	66.9			7.31667	73.9
																				7.33333	66.9			7.33333	74
																				7.35	66.9			7.35	74
																				7.36667	67.1			7.36667	74.1
																				7.38333	67.1			7.38333	74
																				7.4	67.4			7.4	74.1
																				7.41667	67.3			7.41667	74.1
																				7.43333	67.4			7.43333	74.1
																				7.45	67.5			7.45	74.1
																				7.46667	67.6			7.46667	74
																				7.48333	67.5			7.48333	74.1
																				7.5	67.9			7.5	74.2
																				7.51667	67.8			7.51667	74.1
																				7.53333	67.8			7.53333	74.1
																				7.55	67.8			7.55	74.2
																				7.56667	67.8			7.56667	74.3
																				7.58333	67.8			7.58333	74.2
																				7.6	67.7			7.6	74.4
																				7.61667	67.9			7.61667	74.4
																				7.63333	67.8			7.63333	74.4
																				7.65	67.9			7.65	74.4
																				7.66667	67.9			7.66667	74.4
																				7.68333	68			7.68333	74.5
																				7.7	68.1			7.7	74.6
																				7.71667	68			7.71667	74.6
																				7.73333	68.1			7.73333	74.5
																				7.75	68.1			7.75	74.6
																				7.76667	68.4			7.76667	74.6
																				7.78333	68.5			7.78333	74.6
																				7.8	68.3			7.8	74.7
																				7.81667	68.4			7.81667	74.7
																				7.83333	68.5			7.83333	74.7
																				7.85	68.4			7.85	74.7
																				7.86667	68.5			7.86667	74.8
																				7.88333	68.7			7.88333	74.8
																				7.9	68.8			7.9	74.8
																				7.91667	68.7			7.91667	74.7
																				7.93333	68.9			7.93333	74.7
																				7.95	69			7.95	74.8
																				7.96667	68.9			7.96667	74.7
																				7.98333	68.9			7.98333	74.8
																				8	69			8	74.8
																				8.01667	69			8.01667	74.9
																				8.03333	69.1			8.03333	74.9
																				8.05	69			8.05	74.9
																				8.06667	69			8.06667	74.9
																				8.08333	68.7			8.08333	74.9
																				8.1	67.9			8.1	74.9
																				8.11667	67.4			8.11667	75
																				8.13333	67.1			8.13333	75
																				8.15	66.9			8.15	75
																				8.16667	66.8			8.16667	74.9
																				8.18333	66.5			8.18333	75
																				8.2	66.1			8.2	75
																				8.21667	65.9			8.21667	75
																				8.23333	65.6			8.23333	75
																				8.25	65.2			8.25	75.1
																				8.26667	64.9			8.26667	75.1
																				8.28333	64.8			8.28333	75.1
																				8.3	64.6			8.3	75.1
																				8.31667	64.2			8.31667	75.1
																				8.33333	64			8.33333	75.1
																				8.35	63.8			8.35	75.1
																				8.36667	63.6			8.36667	75.1
																				8.38333	63.3			8.38333	75.2
																				8.4	62.9			8.4	75.2
																				8.41667	62.7			8.41667	75.2
																				8.43333	62.5			8.43333	75.2
																				8.45	62.3			8.45	75.2
																				8.46667	62			8.46667	75.2
																				8.48333	61.7			8.48333	75.2
																				8.5	61.6			8.5	75.2
																				8.51667	61.6			8.51667	75.3
																				8.53333	61.3			8.53333	75.2
																				8.55	61.2			8.55	75.3
																				8.56667	61			8.56667	75.3
																				8.58333	60.8			8.58333	75.2
																				8.6	60.8			8.6	75.4
																				8.61667	60.5			8.61667	75.4
																				8.63333	60.2			8.63333	75.4
																				8.65	60.1			8.65	75.4
																				8.66667	60			8.66667	75.3
																				8.68333	59.7			8.68333	75.4
																				8.7	59.5			8.7	75.4
																				8.71667	59.3			8.71667	75.5
																				8.73333	59.2			8.73333	75.5
																				8.75	59.1			8.75	75.5
																				8.76667	59			8.76667	75.5
																				8.78333	58.8			8.78333	75.5
																				8.8	58.6			8.8	75.6
																				8.81667	58.4			8.81667	75.5
																				8.83333	58.2			8.83333	75.5
																				8.85	58.1			8.85	75.5
																				8.86667	58			8.86667	75.6
																				8.88333	57.5			8.88333	75.7
																				8.9	57.3			8.9	75.6
																				8.91667	57.3			8.91667	75.7
																				8.93333	57.2			8.93333	75.7
																				8.95	57.2			8.95	75.7
																				8.96667	56.9			8.96667	75.7
																				8.98333	56.7			8.98333	75.8
																				9	56.3			9	75.8
																				9.01667	56.3			9.01667	75.8
																				9.03333	56.1			9.03333	75.8
																				9.05	55.8			9.05	75.8
																				9.06667	55.7			9.06667	75.8
																				9.08333	55.6			9.08333	75.8
																				9.1	55.4			9.1	75.8
																				9.11667	55.3			9.11667	75.8
																				9.13333	55.1			9.13333	75.9
																				9.15	55.1			9.15	75.9
																				9.16667	54.8			9.16667	75.9
																				9.18333	54.8			9.18333	75.9
																				9.2	54.6			9.2	75.9
																				9.21667	54.4			9.21667	75.9
																				9.23333	54.4			9.23333	75.9
																				9.25	54.2			9.25	75.9
																				9.26667	54.1			9.26667	75.9
																				9.28333	54			9.28333	75.9
																				9.3	53.7			9.3	75.9
																				9.31667	53.7			9.31667	76
																				9.33333	53.6			9.33333	76
																				9.35	53.5			9.35	76
																				9.36667	53.3			9.36667	76
																				9.38333	53.4			9.38333	76
																				9.4	53.2			9.4	75.9
																				9.41667	53			9.41667	76
																				9.43333	52.9			9.43333	75.9
																				9.45	52.7			9.45	76
																				9.46667	52.6			9.46667	76
																				9.48333	52.5			9.48333	76.1
																				9.5	52.5			9.5	76
																				9.51667	52.4			9.51667	76.1
																				9.53333	52.3			9.53333	76.1
																				9.55	52.1			9.55	76
																				9.56667	51.8			9.56667	76
																				9.58333	51.6			9.58333	76
																				9.6	51.4			9.6	76
																				9.61667	51.5			9.61667	76
																				9.63333	51.4			9.63333	76.1
																				9.65	51.2			9.65	76
																				9.66667	51.1			9.66667	76.1
																				9.68333	51.1			9.68333	76.1
																				9.7	51			9.7	76
																				9.71667	50.8			9.71667	76
																				9.73333	50.8			9.73333	76.1
																				9.75	50.7			9.75	76.1
																				9.76667	50.5			9.76667	76
																				9.78333	50.4			9.78333	76
																				9.8	50.4			9.8	76
																				9.81667	50.2			9.81667	76
																				9.83333	50.1			9.83333	76
																				9.85	50			9.85	76.1
																				9.86667	50.1			9.86667	76.1
																				9.88333	50			9.88333	76.1
																				9.9	49.9			9.9	76.1
																				9.91667	49.7			9.91667	76.1
																				9.93333	49.7			9.93333	76.1
																				9.95	49.6			9.95	76.1
																				9.96667	49.5			9.96667	76.2
																				9.98333	49.4			9.98333	76.1
																				10	49.3			10	76.1
																				10.0167	49.1			10.0167	76.1
																				10.0333	49			10.0333	76.1
																				10.05	48.9			10.05	76.2
																				10.0667	48.6			10.0667	76.2
																				10.0833	48.4			10.0833	76.3
																				10.1	48.3			10.1	76.3
																				10.1167	48.2			10.1167	76.3
																				10.1333	48.1			10.1333	76.4
																				10.15	47.9			10.15	76.4
																				10.1667	47.9			10.1667	76.4
																				10.1833	47.9			10.1833	76.4
																				10.2	47.9			10.2	76.4
																				10.2167	47.8			10.2167	76.4
																				10.2333	47.8			10.2333	76.4
																				10.25	47.6			10.25	76.2
																				10.2667	47.5			10.2667	76.3
																				10.2833	47.3			10.2833	76.3
																				10.3	47.2			10.3	76.2
																				10.3167	47.1			10.3167	76.2
																				10.3333	47.1			10.3333	76.2
																				10.35	46.8			10.35	76.3
																				10.3667	46.8			10.3667	76.4
																				10.3833	46.7			10.3833	76.4
																				10.4	46.7			10.4	76.5
																				10.4167	46.5			10.4167	76.5
																				10.4333	46.3			10.4333	76.4
																				10.45	46.3			10.45	76.4
																				10.4667	46.2			10.4667	76.5
																				10.4833	46.2			10.4833	76.5
																				10.5	46.1			10.5	76.6
																				10.5167	46.1			10.5167	76.6
																				10.5333	45.9			10.5333	76.6
																				10.55	45.7			10.55	76.6
																				10.5667	45.6			10.5667	76.5
																				10.5833	45.5			10.5833	76.7
																				10.6	45.4			10.6	76.7
																				10.6167	45.3			10.6167	76.7
																				10.6333	45.3			10.6333	76.7
																				10.65	45.4			10.65	76.7
																				10.6667	45.1			10.6667	76.7
																				10.6833	44.9			10.6833	76.6
																				10.7	45			10.7	76.6
																				10.7167	44.8			10.7167	76.6
																				10.7333	44.7			10.7333	76.6
																				10.75	44.7			10.75	76.6
																				10.7667	44.5			10.7667	76.7
																				10.7833	44.4			10.7833	76.7
																				10.8	44.4			10.8	76.8
																				10.8167	44.3			10.8167	76.8
																				10.8333	44.2			10.8333	76.8
																				10.85	44.2			10.85	76.8
																				10.8667	44.2			10.8667	76.8
																				10.8833	44.1			10.8833	76.8
																				10.9	44			10.9	76.8
																				10.9167	43.8			10.9167	76.8
																				10.9333	43.8			10.9333	76.8
																				10.95	43.7			10.95	76.8
																				10.9667	43.6			10.9667	76.9
																				10.9833	43.6			10.9833	76.9
																				11	43.5			11	76.9
																				11.0167	43.4			11.0167	76.9
																				11.0333	43.3			11.0333	77
																				11.05	43.1			11.05	76.9
																				11.0667	43.1			11.0667	76.9
																				11.0833	43			11.0833	76.9
																				11.1	43.1			11.1	76.8
																				11.1167	43			11.1167	76.9
																				11.1333	42.9			11.1333	76.9
																				11.15	42.9			11.15	76.9
																				11.1667	42.7			11.1667	76.8
																				11.1833	42.4			11.1833	76.9
																				11.2	42.4			11.2	76.9
																				11.2167	42.2			11.2167	76.9
																				11.2333	42.2			11.2333	76.9
																				11.25	42.1			11.25	76.8
																				11.2667	42.1			11.2667	76.9
																				11.2833	42.2			11.2833	76.9
																				11.3	42.1			11.3	76.9
																				11.3167	42			11.3167	76.6
																				11.3333	42			11.3333	76.4
																				11.35	41.9			11.35	76.2
																				11.3667	41.8			11.3667	76.1
																				11.3833	41.7			11.3833	76
																				11.4	41.7			11.4	76
																				11.4167	41.7			11.4167	75.9
																				11.4333	41.7			11.4333	76
																				11.45	41.5			11.45	76
																				11.4667	41.5			11.4667	76
																				11.4833	41.4			11.4833	76
																				11.5	41.3			11.5	75.9
																				11.5167	41.3			11.5167	76
																				11.5333	41.2			11.5333	76
																				11.55	41			11.55	76.1
																				11.5667	41			11.5667	76.1
																				11.5833	41			11.5833	76.1
																				11.6	40.9			11.6	76.1
																				11.6167	40.8			11.6167	76.1
																				11.6333	40.7			11.6333	76.1
																				11.65	40.7			11.65	76.1
																				11.6667	40.6			11.6667	76.2
																				11.6833	40.5			11.6833	76.2
																				11.7	40.4			11.7	76.1
																				11.7167	40.4			11.7167	75.9
																				11.7333	40.3			11.7333	75.6
																				11.75	40.2			11.75	75.2
																				11.7667	40.2			11.7667	74.8
																				11.7833	40.1			11.7833	74.6
																				11.8	40			11.8	74.3
																				11.8167	39.9			11.8167	73.9
																				11.8333	39.9			11.8333	73.6
																				11.85	39.9			11.85	73.2
																				11.8667	39.8			11.8667	72.9
																				11.8833	39.8			11.8833	72.4
																				11.9	39.7			11.9	72.2
																				11.9167	39.7			11.9167	71.8
																				11.9333	39.6			11.9333	71.6
																				11.95	39.5			11.95	71.4
																				11.9667	39.5			11.9667	71.2
																				11.9833	39.3			11.9833	71
																				12	39.3			12	70.7
																				12.0167	39.2			12.0167	70.4
																				12.0333	39.2			12.0333	70.2
																				12.05	39.1			12.05	70
																				12.0667	39.1			12.0667	69.8
																				12.0833	39.1			12.0833	69.6
																				12.1	39			12.1	69.4
																				12.1167	38.8			12.1167	69.1
																				12.1333	38.8			12.1333	68.8
																				12.15	38.6			12.15	68.7
																				12.1667	38.6			12.1667	68.5
																				12.1833	38.6			12.1833	68.3
																				12.2	38.6			12.2	68
																				12.2167	38.5			12.2167	67.8
																				12.2333	38.5			12.2333	67.5
																				12.25	38.5			12.25	67.4
																				12.2667	38.4			12.2667	67.2
																				12.2833	38.2			12.2833	66.9
																				12.3	38.2			12.3	66.8
																				12.3167	38.1			12.3167	66.6
																				12.3333	38			12.3333	66.3
																				12.35	37.9			12.35	66.1
																				12.3667	37.7			12.3667	65.9
																				12.3833	37.8			12.3833	65.7
																				12.4	37.8			12.4	65.6
																				12.4167	37.8			12.4167	65.5
																				12.4333	37.7			12.4333	65.5
																				12.45	37.8			12.45	65.3
																				12.4667	37.7			12.4667	65.1
																				12.4833	37.7			12.4833	65
																				12.5	37.6			12.5	64.7
																				12.5167	37.6			12.5167	64.7
																				12.5333	37.5			12.5333	64.5
																				12.55	37.4			12.55	64.3
																				12.5667	37.5			12.5667	64.2
																				12.5833	37.4			12.5833	64.1
																				12.6	37.3			12.6	63.9
																				12.6167	37.3			12.6167	63.7
																				12.6333	37.1			12.6333	63.6
																				12.65	37.1			12.65	63.3
																				12.6667	37			12.6667	63.3
																				12.6833	36.9			12.6833	63.1
																				12.7	36.9			12.7	63
																				12.7167	36.8			12.7167	62.8
																				12.7333	36.7			12.7333	62.6
																				12.75	36.8			12.75	62.5
																				12.7667	36.8			12.7667	62.4
																				12.7833	36.7			12.7833	62.2
																				12.8	36.6			12.8	62.2
																				12.8167	36.5			12.8167	61.9
																				12.8333	36.5			12.8333	61.7
																				12.85	36.4			12.85	61.6
																				12.8667	36.5			12.8667	61.5
																				12.8833	36.4			12.8833	61.3
																				12.9	36.4			12.9	61.3
																				12.9167	36.3			12.9167	61.2
																				12.9333	36.2			12.9333	61
																				12.95	36.2			12.95	60.9
																				12.9667	36.1			12.9667	60.8
																				12.9833	36			12.9833	60.5
																				13	36			13	60.4
																				13.0167	35.9			13.0167	60.2
																				13.0333	35.9			13.0333	60.1
																				13.05	35.9			13.05	60
																				13.0667	35.8			13.0667	59.8
																				13.0833	35.7			13.0833	59.7
																				13.1	35.7			13.1	59.6
																				13.1167	35.6			13.1167	59.4
																				13.1333	35.6			13.1333	59.3
																				13.15	35.6			13.15	59.2
																				13.1667	35.4			13.1667	59.1
																				13.1833	35.3			13.1833	58.9
																				13.2	35.2			13.2	58.7
																				13.2167	35.2			13.2167	58.6
																				13.2333	35.2			13.2333	58.5
																				13.25	35.2			13.25	58.3
																				13.2667	35.2			13.2667	58.1
																				13.2833	35.1			13.2833	57.9
																				13.3	35.1			13.3	57.8
																				13.3167	35			13.3167	57.7
																				13.3333	35			13.3333	57.5
																				13.35	35			13.35	57.5
																				13.3667	34.8			13.3667	57.3
																				13.3833	34.9			13.3833	57.2
																				13.4	34.7			13.4	57.2
																				13.4167	34.6			13.4167	57.1
																				13.4333	34.5			13.4333	57
																				13.45	34.5			13.45	56.8
																				13.4667	34.5			13.4667	56.7
																				13.4833	34.5			13.4833	56.7
																				13.5	34.5			13.5	56.6
																				13.5167	34.5			13.5167	56.3
																				13.5333	34.5			13.5333	56.3
																				13.55	34.5			13.55	56.1
																				13.5667	34.4			13.5667	56.1
																				13.5833	34.3			13.5833	55.9
																				13.6	34.3			13.6	55.8
																				13.6167	34.3			13.6167	55.7
																				13.6333	34.3			13.6333	55.6
																				13.65	34.2			13.65	55.5
																				13.6667	34.2			13.6667	55.4
																				13.6833	34.2			13.6833	55.2
																				13.7	34.2			13.7	55.1
																				13.7167	34.1			13.7167	55
																				13.7333	34.1			13.7333	54.9
																				13.75	34.1			13.75	54.8
																				13.7667	34			13.7667	54.7
																				13.7833	34.1			13.7833	54.5
																				13.8	34			13.8	54.5
																				13.8167	33.8			13.8167	54.5
																				13.8333	33.8			13.8333	54.3
																				13.85	33.8			13.85	54.2
																				13.8667	33.7			13.8667	54.1
																				13.8833	33.7			13.8833	54
																				13.9	33.7			13.9	53.9
																				13.9167	33.6			13.9167	53.7
																				13.9333	33.6			13.9333	53.7
																				13.95	33.5			13.95	53.5
																				13.9667	33.4			13.9667	53.4
																				13.9833	33.3			13.9833	53.3
																				14	33.3			14	53.2
																				14.0167	33.3			14.0167	53.1
																				14.0333	33.2			14.0333	52.9
																				14.05	33.1			14.05	52.9
																				14.0667	33.2			14.0667	52.9
																				14.0833	33.2			14.0833	52.7
																				14.1	33.2			14.1	52.6
																				14.1167	33.2			14.1167	52.5
																				14.1333	33.2			14.1333	52.4
																				14.15	33.1			14.15	52.2
																				14.1667	33			14.1667	52.1
																				14.1833	32.9			14.1833	51.9
																				14.2	32.9			14.2	51.8
																				14.2167	32.9			14.2167	51.8
																				14.2333	32.8			14.2333	51.7
																				14.25	32.9			14.25	51.7
																				14.2667	32.8			14.2667	51.6
																				14.2833	32.8			14.2833	51.4
																				14.3	32.7			14.3	51.4
																				14.3167	32.8			14.3167	51.3
																				14.3333	32.7			14.3333	51.1
																				14.35	32.6			14.35	51
																				14.3667	32.6			14.3667	50.9
																				14.3833	32.6			14.3833	50.8
																				14.4	32.6			14.4	50.7
																				14.4167	32.5			14.4167	50.6
																				14.4333	32.5			14.4333	50.6
																				14.45	32.6			14.45	50.5
																				14.4667	32.4			14.4667	50.4
																				14.4833	32.4			14.4833	50.3
																				14.5	32.4			14.5	50.2
																				14.5167	32.2			14.5167	50.1
																				14.5333	32.2			14.5333	50
																				14.55	32.2			14.55	49.9
																				14.5667	32.1			14.5667	49.8
																				14.5833	32			14.5833	49.6
																				14.6	32.1			14.6	49.5
																				14.6167	32			14.6167	49.5
																				14.6333	32			14.6333	49.4
																				14.65	32			14.65	49.3
																				14.6667	32			14.6667	49.2
																				14.6833	32			14.6833	49.1
																				14.7	32			14.7	48.9
																				14.7167	32			14.7167	48.9
																				14.7333	32			14.7333	48.8
																				14.75	31.9			14.75	48.8
																				14.7667	31.9			14.7667	48.7
																				14.7833	31.9			14.7833	48.6
																				14.8	31.8			14.8	48.6
																				14.8167	31.8			14.8167	48.4
																				14.8333	31.8			14.8333	48.3
																				14.85	31.6			14.85	48.1
																				14.8667	31.7			14.8667	48.1
																				14.8833	31.7			14.8833	48.1
																				14.9	31.7			14.9	48
																				14.9167	31.6			14.9167	47.9
																				14.9333	31.6			14.9333	47.8
																				14.95	31.6			14.95	47.7
																				14.9667	31.6			14.9667	47.5
																				14.9833	31.5			14.9833	47.5
																				15	31.5			15	47.4
																				15.0167	31.5			15.0167	47.3
																				15.0333	31.5			15.0333	47.2
																				15.05	31.4			15.05	47.2
																				15.0667	31.4			15.0667	47.1
																				15.0833	31.2			15.0833	47
																				15.1	31.2			15.1	46.9
																				15.1167	31.2			15.1167	46.8
																				15.1333	31.2			15.1333	46.7
																				15.15	31.2			15.15	46.6
																				15.1667	31.2			15.1667	46.6
																				15.1833	31.1			15.1833	46.5
																				15.2	31.1			15.2	46.4
																				15.2167	31.1			15.2167	46.5
																				15.2333	31.1			15.2333	46.4
																				15.25	31			15.25	46.3
																				15.2667	31			15.2667	46.1
																				15.2833	31			15.2833	46.1
																				15.3	30.9			15.3	46.1
																				15.3167	31			15.3167	45.9
																				15.3333	30.9			15.3333	45.8
																				15.35	30.9			15.35	45.8
																				15.3667	30.9			15.3667	45.7
																				15.3833	30.8			15.3833	45.6
																				15.4	30.8			15.4	45.5
																				15.4167	30.8			15.4167	45.5
																				15.4333	30.7			15.4333	45.4
																				15.45	30.7			15.45	45.3
																				15.4667	30.7			15.4667	45.2
																				15.4833	30.6			15.4833	45.1
																				15.5	30.7			15.5	45.1
																				15.5167	30.6			15.5167	45
																				15.5333	30.6			15.5333	44.9
																				15.55	30.6			15.55	44.8
																				15.5667	30.5			15.5667	44.7
																				15.5833	30.5			15.5833	44.6
																				15.6	30.5			15.6	44.6
																				15.6167	30.4			15.6167	44.4
																				15.6333	30.4			15.6333	44.5
																				15.65	30.4			15.65	44.4
																				15.6667	30.3			15.6667	44.3
																				15.6833	30.2			15.6833	44.2
																				15.7	30.2			15.7	44.2
																				15.7167	30.3			15.7167	44.1
																				15.7333	30.2			15.7333	44
																				15.75	30.2			15.75	43.9
																				15.7667	30.2			15.7667	43.9
																				15.7833	30.2			15.7833	43.8
																				15.8	30.2			15.8	43.7
																				15.8167	30			15.8167	43.7
																				15.8333	30			15.8333	43.7
																				15.85	30			15.85	43.6
																				15.8667	30			15.8667	43.5
																				15.8833	29.9			15.8833	43.4
																				15.9	29.9			15.9	43.4
																				15.9167	29.9			15.9167	43.3
																				15.9333	29.9			15.9333	43.3
																				15.95	29.8			15.95	43.2
																				15.9667	29.8			15.9667	43.2
																				15.9833	29.8			15.9833	43
																				16	29.8			16	43
																				16.0167	29.6			16.0167	42.9
																				16.0333	29.7			16.0333	42.9
																				16.05	29.6			16.05	42.8
																				16.0667	29.6			16.0667	42.8
																				16.0833	29.6			16.0833	42.7
																				16.1	29.6			16.1	42.6
																				16.1167	29.6			16.1167	42.5
																				16.1333	29.6			16.1333	42.4
																				16.15	29.5			16.15	42.3
																				16.1667	29.6			16.1667	42.3
																				16.1833	29.5			16.1833	42.2
																				16.2	29.5			16.2	42.2
																				16.2167	29.5			16.2167	42.1
																				16.2333	29.5			16.2333	42.1
																				16.25	29.5			16.25	42
																				16.2667	29.5			16.2667	42
																				16.2833	29.4			16.2833	41.9
																				16.3	29.4			16.3	41.8
																				16.3167	29.5			16.3167	41.8
																				16.3333	29.5			16.3333	41.7
																				16.35	29.4			16.35	41.7
																				16.3667	29.4			16.3667	41.6
																				16.3833	29.3			16.3833	41.5
																				16.4	29.2			16.4	41.5
																				16.4167	29.2			16.4167	41.5
																				16.4333	29.2			16.4333	41.4
																				16.45	29.1			16.45	41.3
																				16.4667	29.2			16.4667	41.2
																				16.4833	29.2			16.4833	41.3
																				16.5	29.2			16.5	41.3
																				16.5167	29.1			16.5167	41.2
																				16.5333	29.2			16.5333	41.1
																				16.55	29.1			16.55	41
																				16.5667	29.1			16.5667	40.9
																				16.5833	29.1			16.5833	40.9
																				16.6	29			16.6	40.7
																				16.6167	29			16.6167	40.7
																				16.6333	29			16.6333	40.6
																				16.65	29			16.65	40.6
																				16.6667	29			16.6667	40.6
																				16.6833	29			16.6833	40.5
																				16.7	28.9			16.7	40.4
																				16.7167	28.8			16.7167	40.4
																				16.7333	28.8			16.7333	40.4
																				16.75	28.7			16.75	40.3
																				16.7667	28.7			16.7667	40.3
																				16.7833	28.7			16.7833	40.2
																				16.8	28.7			16.8	40.2
																				16.8167	28.8			16.8167	40.1
																				16.8333	28.6			16.8333	40.1
																				16.85	28.7			16.85	40
																				16.8667	28.7			16.8667	40.1
																				16.8833	28.6			16.8833	40
																				16.9	28.6			16.9	39.9
																				16.9167	28.6			16.9167	39.8
																				16.9333	28.5			16.9333	39.8
																				16.95	28.5			16.95	39.7
																				16.9667	28.5			16.9667	39.7
																				16.9833	28.5			16.9833	39.6
																				17	28.4			17	39.6
																				17.0167	28.4			17.0167	39.5
																				17.0333	28.4			17.0333	39.5
																				17.05	28.3			17.05	39.4
																				17.0667	28.4			17.0667	39.4
																				17.0833	28.4			17.0833	39.3
																				17.1	28.4			17.1	39.3
																				17.1167	28.3			17.1167	39.2
																				17.1333	28.4			17.1333	39.2
																				17.15	28.4			17.15	39
																				17.1667	28.4			17.1667	39
																				17.1833	28.3			17.1833	39
																				17.2	28.4			17.2	38.9
																				17.2167	28.4			17.2167	38.9
																				17.2333	28.3			17.2333	38.9
																				17.25	28.4			17.25	38.8
																				17.2667	28.4			17.2667	38.7
																				17.2833	28.2			17.2833	38.6
																				17.3	28.2			17.3	38.6
																				17.3167	28.2			17.3167	38.6
																				17.3333	28.2			17.3333	38.5
																				17.35	28.1			17.35	38.5
																				17.3667	28.2			17.3667	38.5
																				17.3833	28.1			17.3833	38.4
																				17.4	28			17.4	38.4
																				17.4167	28			17.4167	38.3
																				17.4333	27.9			17.4333	38.2
																				17.45	27.9			17.45	38.1
																				17.4667	27.9			17.4667	38.1
																				17.4833	28			17.4833	38.2
																				17.5	28			17.5	38.1
																				17.5167	28			17.5167	38.1
																				17.5333	28			17.5333	38
																				17.55	27.9			17.55	38
																				17.5667	28			17.5667	37.9
																				17.5833	27.9			17.5833	37.9
																				17.6	27.8			17.6	37.8
																				17.6167	27.8			17.6167	37.8
																				17.6333	27.8			17.6333	37.8
																				17.65	27.8			17.65	37.7
																				17.6667	27.8			17.6667	37.7
																				17.6833	27.8			17.6833	37.7
																				17.7	27.9			17.7	37.6
																				17.7167	27.8			17.7167	37.5
																				17.7333	27.8			17.7333	37.5
																				17.75	27.8			17.75	37.5
																				17.7667	27.7			17.7667	37.5
																				17.7833	27.7			17.7833	37.3
																				17.8	27.7			17.8	37.3
																				17.8167	27.7			17.8167	37.3
																				17.8333	27.7			17.8333	37.2
																				17.85	27.7			17.85	37.2
																				17.8667	27.6			17.8667	37.2
																				17.8833	27.5			17.8833	37.1
																				17.9	27.6			17.9	37
																				17.9167	27.6			17.9167	36.9
																				17.9333	27.6			17.9333	36.9
																				17.95	27.6			17.95	36.9
																				17.9667	27.7			17.9667	36.9
																				17.9833	27.6			17.9833	36.8
																				18	27.6			18	36.8
																				18.0167	27.5			18.0167	36.7
																				18.0333	27.5			18.0333	36.8
																				18.05	27.5			18.05	36.6
																				18.0667	27.5			18.0667	36.6
																				18.0833	27.4			18.0833	36.6
																				18.1	27.4			18.1	36.6
																				18.1167	27.4			18.1167	36.6
																				18.1333	27.4			18.1333	36.6
																				18.15	27.5			18.15	36.5
																				18.1667	27.4			18.1667	36.4
																				18.1833	27.4			18.1833	36.4
																				18.2	27.5			18.2	36.5
																				18.2167	27.3			18.2167	36.3
																				18.2333	27.4			18.2333	36.2
																				18.25	27.4			18.25	36.1
																				18.2667	27.4			18.2667	36.2
																				18.2833	27.4			18.2833	36.1
																				18.3	27.3			18.3	36.1
																				18.3167	27.2			18.3167	36.1
																				18.3333	27.3			18.3333	35.9
																				18.35	27.3			18.35	35.9
																				18.3667	27.2			18.3667	35.9
																				18.3833	27.2			18.3833	35.9
																				18.4	27.3			18.4	35.9
																				18.4167	27.2			18.4167	35.8
																				18.4333	27.2			18.4333	35.8
																				18.45	27.3			18.45	35.8
																				18.4667	27.2			18.4667	35.7
																				18.4833	27.2			18.4833	35.7
																				18.5	27.2			18.5	35.5
																				18.5167	27.1			18.5167	35.5
																				18.5333	27.2			18.5333	35.5
																				18.55	27.1			18.55	35.4
																				18.5667	27.1			18.5667	35.4
																				18.5833	27.1			18.5833	35.4
																				18.6	27.1			18.6	35.4
																				18.6167	27.1			18.6167	35.4
																				18.6333	27.1			18.6333	35.3
																				18.65	27			18.65	35.3
																				18.6667	27			18.6667	35.4
																				18.6833	27			18.6833	35.3
																				18.7	27			18.7	35.2
																				18.7167	27			18.7167	35.2
																				18.7333	27			18.7333	35.2
																				18.75	26.9			18.75	35.2
																				18.7667	27			18.7667	35.2
																				18.7833	27			18.7833	35.1
																				18.8	26.9			18.8	35.1
																				18.8167	26.9			18.8167	35.1
																				18.8333	26.9			18.8333	35.1
																				18.85	27			18.85	35
																				18.8667	26.9			18.8667	34.9
																				18.8833	26.8			18.8833	34.9
																				18.9	26.8			18.9	34.8
																				18.9167	26.9			18.9167	34.8
																				18.9333	26.9			18.9333	34.8
																				18.95	26.8			18.95	34.9
																				18.9667	26.8			18.9667	34.8
																				18.9833	26.8			18.9833	34.7
																				19	26.8			19	34.7
																				19.0167	26.8			19.0167	34.7
																				19.0333	26.7			19.0333	34.6
																				19.05	26.7			19.05	34.6
																				19.0667	26.7			19.0667	34.5
																				19.0833	26.7			19.0833	34.5
																				19.1	26.6			19.1	34.5
																				19.1167	26.7			19.1167	34.5
																				19.1333	26.7			19.1333	34.5
																				19.15	26.6			19.15	34.5
																				19.1667	26.6			19.1667	34.4
																				19.1833	26.7			19.1833	34.4
																				19.2	26.7			19.2	34.3
																				19.2167	26.6			19.2167	34.3
																				19.2333	26.8			19.2333	34.3
																				19.25	26.7			19.25	34.2
																				19.2667	26.7			19.2667	34.2
																				19.2833	26.7			19.2833	34.2
																				19.3	26.7			19.3	34.2
																				19.3167	26.5			19.3167	34.1
																				19.3333	26.5			19.3333	34.1
																				19.35	26.5			19.35	34.1
																				19.3667	26.5			19.3667	34
																				19.3833	27			19.3833	33.9
																				19.4	27.6			19.4	33.9
																				19.4167	28.5			19.4167	33.9
																				19.4333	29.2			19.4333	33.9
																				19.45	29.6			19.45	34
																				19.4667	30.1			19.4667	33.9
																				19.4833	30.7			19.4833	33.9
																				19.5	31.1			19.5	33.8
																				19.5167	31.5			19.5167	33.7
																				19.5333	31.9			19.5333	33.7
																				19.55	32.4			19.55	33.7
																				19.5667	32.7			19.5667	33.7
																				19.5833	33			19.5833	33.7
																				19.6	33.4			19.6	33.7
																				19.6167	33.6			19.6167	33.6
																				19.6333	34			19.6333	33.6
																				19.65	34.3			19.65	33.5
																				19.6667	34.6			19.6667	33.5
																				19.6833	34.8			19.6833	33.5
																				19.7	35			19.7	33.5
																				19.7167	35.3			19.7167	33.5
																				19.7333	35.6			19.7333	33.4
																				19.75	35.9			19.75	33.4
																				19.7667	36.1			19.7667	33.5
																				19.7833	36.4			19.7833	33.4
																				19.8	36.6			19.8	33.4
																				19.8167	36.9			19.8167	33.3
																				19.8333	37.2			19.8333	33.3
																				19.85	37.4			19.85	33.3
																				19.8667	37.6			19.8667	33.3
																				19.8833	37.9			19.8833	33.3
																				19.9	38.1			19.9	33.1
																				19.9167	38.3			19.9167	33.1
																				19.9333	38.6			19.9333	33.1
																				19.95	38.9			19.95	33
																				19.9667	39.1			19.9667	33
																				19.9833	39.3			19.9833	33
																				20	39.6			20	33
																				20.0167	39.8			20.0167	33
																				20.0333	40			20.0333	33
																				20.05	40.4			20.05	32.9
																				20.0667	40.6			20.0667	32.9
																				20.0833	40.9			20.0833	32.8
																				20.1	41			20.1	32.8
																				20.1167	41.3			20.1167	32.8
																				20.1333	41.4			20.1333	32.8
																				20.15	41.6			20.15	32.8
																				20.1667	41.8			20.1667	32.8
																				20.1833	42			20.1833	32.7
																				20.2	42.3			20.2	32.7
																				20.2167	42.6			20.2167	32.6
																				20.2333	42.7			20.2333	32.6
																				20.25	42.9			20.25	32.6
																				20.2667	43.2			20.2667	32.6
																				20.2833	43.4			20.2833	32.6
																				20.3	43.7			20.3	32.7
																				20.3167	43.9			20.3167	32.6
																				20.3333	44.1			20.3333	32.5
																				20.35	44.3			20.35	32.5
																				20.3667	44.6			20.3667	32.4
																				20.3833	44.7			20.3833	32.4
																				20.4	44.9			20.4	32.5
																				20.4167	45.1			20.4167	32.4
																				20.4333	45.3			20.4333	32.4
																				20.45	45.4			20.45	32.3
																				20.4667	45.7			20.4667	32.3
																				20.4833	45.8			20.4833	32.3
																				20.5	46			20.5	32.3
																				20.5167	46.3			20.5167	32.3
																				20.5333	46.5			20.5333	32.2
																				20.55	46.7			20.55	32.2
																				20.5667	46.8			20.5667	32.1
																				20.5833	47.1			20.5833	32.2
																				20.6	47.2			20.6	32.2
																				20.6167	47.3			20.6167	32.1
																				20.6333	47.6			20.6333	32.1
																				20.65	47.7			20.65	32.1
																				20.6667	48			20.6667	32.1
																				20.6833	48.1			20.6833	32.1
																				20.7	48.1			20.7	32
																				20.7167	48.4			20.7167	31.9
																				20.7333	48.7			20.7333	31.9
																				20.75	48.9			20.75	31.9
																				20.7667	49			20.7667	32
																				20.7833	49			20.7833	31.9
																				20.8	49.1			20.8	31.9
																				20.8167	49.3			20.8167	31.9
																				20.8333	49.4			20.8333	31.9
																				20.85	49.7			20.85	31.9
																				20.8667	49.9			20.8667	31.9
																				20.8833	50.1			20.8833	31.9
																				20.9	50.2			20.9	31.8
																				20.9167	50.3			20.9167	31.8
																				20.9333	50.6			20.9333	31.7
																				20.95	50.6			20.95	31.7
																				20.9667	50.7			20.9667	31.8
																				20.9833	50.7			20.9833	31.7
																				21	51			21	31.7
																				21.0167	51.2			21.0167	31.7
																				21.0333	51.4			21.0333	31.6
																				21.05	51.6			21.05	31.5
																				21.0667	51.7			21.0667	31.5
																				21.0833	51.7			21.0833	31.6
																				21.1	51.7			21.1	31.5
																				21.1167	52			21.1167	31.5
																				21.1333	52.2			21.1333	31.5
																				21.15	52.4			21.15	31.4
																				21.1667	52.6			21.1667	31.4
																				21.1833	52.8			21.1833	31.4
																				21.2	53			21.2	31.4
																				21.2167	52.9			21.2167	31.4
																				21.2333	53.1			21.2333	31.3
																				21.25	53.3			21.25	31.2
																				21.2667	53.4			21.2667	31.2
																				21.2833	53.6			21.2833	31.3
																				21.3	53.9			21.3	31.2
																				21.3167	53.8			21.3167	31.2
																				21.3333	54			21.3333	31.2
																				21.35	54.2			21.35	31.3
																				21.3667	54.3			21.3667	31.2
																				21.3833	54.5			21.3833	31.2
																				21.4	54.6			21.4	31.1
																				21.4167	54.7			21.4167	31.1
																				21.4333	54.8			21.4333	31.1
																				21.45	54.9			21.45	31
																				21.4667	54.9			21.4667	30.9
																				21.4833	54.9			21.4833	31.1
																				21.5	55.2			21.5	31
																				21.5167	55.4			21.5167	31
																				21.5333	55.7			21.5333	31
																				21.55	55.7			21.55	30.9
																				21.5667	55.7			21.5667	31
																				21.5833	55.8			21.5833	31
																				21.6	56			21.6	30.9
																				21.6167	56			21.6167	31.1
																				21.6333	56.2			21.6333	30.9
																				21.65	56.4			21.65	30.8
																				21.6667	56.6			21.6667	30.9
																				21.6833	56.7			21.6833	30.9
																				21.7	56.8			21.7	30.8
																				21.7167	56.8			21.7167	30.8
																				21.7333	56.9			21.7333	30.8
																				21.75	57			21.75	30.7
																				21.7667	57.1			21.7667	30.7
																				21.7833	57.2			21.7833	30.7
																				21.8	57.3			21.8	30.7
																				21.8167	57.5			21.8167	30.7
																				21.8333	57.6			21.8333	30.7
																				21.85	57.9			21.85	30.6
																				21.8667	58			21.8667	30.7
																				21.8833	58			21.8833	30.6
																				21.9	58			21.9	30.6
																				21.9167	58			21.9167	30.6
																				21.9333	58.2			21.9333	30.6
																				21.95	58.3			21.95	30.6
																				21.9667	58.3			21.9667	30.5
																				21.9833	58.2			21.9833	30.5
																				22	58.5			22	30.4
																				22.0167	58.6			22.0167	30.4
																				22.0333	58.8			22.0333	30.4
																				22.05	58.9			22.05	30.4
																				22.0667	58.7			22.0667	30.4
																				22.0833	58.9			22.0833	30.4
																				22.1	59			22.1	30.5
																				22.1167	59			22.1167	30.5
																				22.1333	59.3			22.1333	30.3
																				22.15	59.3			22.15	30.4
																				22.1667	59.4			22.1667	30.4
																				22.1833	59.5			22.1833	30.3
																				22.2	59.5			22.2	30.3
																				22.2167	59.7			22.2167	30.3
																				22.2333	59.7			22.2333	30.2
																				22.25	59.7			22.25	30.2
																				22.2667	59.8			22.2667	30.2
																				22.2833	59.9			22.2833	30.2
																				22.3	60			22.3	30.2
																				22.3167	60.1			22.3167	30.2
																				22.3333	60.3			22.3333	30.1
																				22.35	60.4			22.35	30.1
																				22.3667	60.6			22.3667	30.1
																				22.3833	60.5			22.3833	30.1
																				22.4	60.4			22.4	30.1
																				22.4167	60.6			22.4167	30.1
																				22.4333	60.8			22.4333	30.1
																				22.45	60.9			22.45	30.1
																				22.4667	60.8			22.4667	30.1
																				22.4833	61			22.4833	30.1
																				22.5	61			22.5	30.1
																				22.5167	61.2			22.5167	30.1
																				22.5333	61.2			22.5333	30.1
																				22.55	61.4			22.55	30.1
																				22.5667	61.5			22.5667	30.1
																				22.5833	61.7			22.5833	30.1
																				22.6	61.9			22.6	30
																				22.6167	62			22.6167	30
																				22.6333	62			22.6333	30
																				22.65	62.1			22.65	29.9
																				22.6667	62.3			22.6667	29.9
																				22.6833	62.4			22.6833	29.9
																				22.7	62.3			22.7	30
																				22.7167	62.4			22.7167	29.9
																				22.7333	62.6			22.7333	29.9
																				22.75	62.6			22.75	29.9
																				22.7667	62.7			22.7667	29.8
																				22.7833	62.7			22.7833	29.9
																				22.8	62.6			22.8	29.8
																				22.8167	62.7			22.8167	29.8
																				22.8333	62.9			22.8333	29.7
																				22.85	63.3			22.85	29.8
																				22.8667	63.1			22.8667	29.8
																				22.8833	63.2			22.8833	29.8
																				22.9	63.3			22.9	29.8
																				22.9167	63.1			22.9167	29.7
																				22.9333	63.2			22.9333	29.7
																				22.95	63.4			22.95	29.7
																				22.9667	63.6			22.9667	29.7
																				22.9833	63.7			22.9833	29.7
																				23	63.6			23	29.6
																				23.0167	63.6			23.0167	29.7
																				23.0333	63.6			23.0333	29.7
																				23.05	63.8			23.05	29.7
																				23.0667	63.9			23.0667	29.6
																				23.0833	64			23.0833	29.6
																				23.1	64.1			23.1	29.6
																				23.1167	64.1			23.1167	29.5
																				23.1333	64.2			23.1333	29.5
																				23.15	64.1			23.15	29.5
																				23.1667	64.4			23.1667	29.5
																				23.1833	64.6			23.1833	29.5
																				23.2	64.6			23.2	29.5
																				23.2167	64.4			23.2167	29.5
																				23.2333	64.6			23.2333	29.5
																				23.25	64.9			23.25	29.4
																				23.2667	65.1			23.2667	29.4
																				23.2833	65.3			23.2833	29.5
																				23.3	65.5			23.3	29.4
																				23.3167	65.3			23.3167	29.4
																				23.3333	65.2			23.3333	29.4
																				23.35	65.1			23.35	29.4
																				23.3667	65.4			23.3667	29.5
																				23.3833	65.5			23.3833	29.4
																				23.4	65.4			23.4	29.3
																				23.4167	65.6			23.4167	29.4
																				23.4333	65.8			23.4333	29.3
																				23.45	65.8			23.45	29.3
																				23.4667	65.8			23.4667	29.3
																				23.4833	65.8			23.4833	29.2
																				23.5	65.9			23.5	29.3
																				23.5167	65.9			23.5167	29.3
																				23.5333	66			23.5333	29.3
																				23.55	66.3			23.55	29.3
																				23.5667	66.3			23.5667	29.4
																				23.5833	66.3			23.5833	29.3
																				23.6	66.2			23.6	29.2
																				23.6167	66.4			23.6167	29.2
																				23.6333	66.3			23.6333	29.2
																				23.65	66			23.65	29.3
																				23.6667	66.1			23.6667	29.2
																				23.6833	66.3			23.6833	29.1
																				23.7	66.5			23.7	29.1
																				23.7167	66.3			23.7167	29.1
																				23.7333	66.5			23.7333	29
																				23.75	66.6			23.75	29
																				23.7667	66.7			23.7667	29
																				23.7833	66.8			23.7833	29
																				23.8	66.8			23.8	29
																				23.8167	66.9			23.8167	29
																				23.8333	67.1			23.8333	29
																				23.85	67			23.85	29
																				23.8667	67.1			23.8667	29
																				23.8833	67			23.8833	29
																				23.9	67.1			23.9	29
																				23.9167	67.2			23.9167	29
																				23.9333	67.2			23.9333	29
																				23.95	67.3			23.95	29
																				23.9667	67.4			23.9667	29
																				23.9833	67.3			23.9833	28.9
																				24	67.5			24	28.9
																				24.0167	67.5			24.0167	28.8
																				24.0333	67.6			24.0333	28.9
																				24.05	67.7			24.05	28.9
																				24.0667	67.8			24.0667	28.9
																				24.0833	67.7			24.0833	28.9
																				24.1	67.9			24.1	28.9
																				24.1167	68			24.1167	28.8
																				24.1333	67.9			24.1333	28.8
																				24.15	68			24.15	28.8
																				24.1667	68			24.1667	28.9
																				24.1833	68.2			24.1833	28.8
																				24.2	68.1			24.2	28.8
																				24.2167	67.9			24.2167	28.9
																				24.2333	67.9			24.2333	28.9
																				24.25	68.2			24.25	28.8
																				24.2667	68.3			24.2667	28.8
																				24.2833	68.4			24.2833	28.8
																				24.3	68.5			24.3	28.8
																				24.3167	68.5			24.3167	28.8
																				24.3333	68.7			24.3333	28.8
																				24.35	68.7			24.35	28.7
																				24.3667	68.5			24.3667	28.7
																				24.3833	68.5			24.3833	28.7
																				24.4	68.7			24.4	28.6
																				24.4167	68.9			24.4167	28.6
																				24.4333	68.9			24.4333	28.6
																				24.45	68.9			24.45	28.7
																				24.4667	68.9			24.4667	28.6
																				24.4833	68.9			24.4833	28.6
																				24.5	68.7			24.5	28.6
																				24.5167	68.8			24.5167	28.6
																				24.5333	68.9			24.5333	28.6
																				24.55	69			24.55	28.6
																				24.5667	69			24.5667	28.6
																				24.5833	69.1			24.5833	28.6
																				24.6	69.2			24.6	28.7
																				24.6167	69.2			24.6167	28.5
																				24.6333	69.5			24.6333	28.4
																				24.65	69.4			24.65	28.5
																				24.6667	69.4			24.6667	28.6
																				24.6833	69.4			24.6833	28.4
																				24.7	69.4			24.7	28.4
																				24.7167	69.6			24.7167	28.4
																				24.7333	69.7			24.7333	28.4
																				24.75	69.7			24.75	28.4
																				24.7667	69.8			24.7667	28.5
																				24.7833	69.8			24.7833	28.5
																				24.8	69.8			24.8	28.5
																				24.8167	69.9			24.8167	28.5
																				24.8333	70.1			24.8333	28.5
																				24.85	70			24.85	28.5
																				24.8667	70.1			24.8667	28.5
																				24.8833	70.2			24.8833	28.5
																				24.9	70			24.9	28.5
																				24.9167	69.8			24.9167	28.4
																				24.9333	69.7			24.9333	28.5
																				24.95	69.4			24.95	28.4
																				24.9667	69.1			24.9667	28.4
																				24.9833	68.6
																				25	68.2
																				25.0167	67.8
																				25.0333	67.4
																				25.05	67.2
																				25.0667	66.9
																				25.0833	66.6
																				25.1	66.3
																				25.1167	66.1
																				25.1333	65.7
																				25.15	65.3
																				25.1667	65.2
																				25.1833	64.9
																				25.2	64.5
																				25.2167	64.3
																				25.2333	64.1
																				25.25	63.8
																				25.2667	63.7
																				25.2833	63.4
																				25.3	63.1
																				25.3167	62.9
																				25.3333	62.8
																				25.35	62.6
																				25.3667	62.3
																				25.3833	62.1
																				25.4	61.7
																				25.4167	61.5
																				25.4333	61.4
																				25.45	61.2
																				25.4667	60.9
																				25.4833	60.5
																				25.5	60.4
																				25.5167	60.2
																				25.5333	60.1
																				25.55	60
																				25.5667	59.9
																				25.5833	59.8
																				25.6	59.6
																				25.6167	59.5
																				25.6333	59.2
																				25.65	58.9
																				25.6667	58.6
																				25.6833	58.5
																				25.7	58.4
																				25.7167	58.1
																				25.7333	58
																				25.75	57.6
																				25.7667	57.3
																				25.7833	57.2
																				25.8	57
																				25.8167	57
																				25.8333	56.8
																				25.85	56.6
																				25.8667	56.4
																				25.8833	56.5
																				25.9	56.3
																				25.9167	56.3
																				25.9333	56.1
																				25.95	56
																				25.9667	55.8
																				25.9833	55.6
																				26	55.5
																				26.0167	55.4
																				26.0333	55.3
																				26.05	55.2
																				26.0667	55.2
																				26.0833	55.1
																				26.1	54.9
																				26.1167	54.8
																				26.1333	54.7
																				26.15	54.6
																				26.1667	54.5
																				26.1833	54.4
																				26.2	54.2
																				26.2167	54.2
																				26.2333	54
																				26.25	53.8
																				26.2667	53.7
																				26.2833	53.6
																				26.3	53.4
																				26.3167	53.4
																				26.3333	53.3
																				26.35	53.1
																				26.3667	52.9
																				26.3833	52.8
																				26.4	52.7
																				26.4167	52.6
																				26.4333	52.4
																				26.45	52.2
																				26.4667	52.2
																				26.4833	51.9
																				26.5	51.9
																				26.5167	51.8
																				26.5333	51.7
																				26.55	51.7
																				26.5667	51.5
																				26.5833	51.4
																				26.6	51.2
																				26.6167	51.2
																				26.6333	51.1
																				26.65	50.8
																				26.6667	50.7
																				26.6833	50.6
																				26.7	50.5
																				26.7167	50.5
																				26.7333	50.4
																				26.75	50.2
																				26.7667	50
																				26.7833	49.9
																				26.8	49.7
																				26.8167	49.5
																				26.8333	49.2
																				26.85	49.1
																				26.8667	49.1
																				26.8833	48.9
																				26.9	48.7
																				26.9167	48.6
																				26.9333	48.5
																				26.95	48.6
																				26.9667	48.5
																				26.9833	48.4
																				27	48.1
																				27.0167	47.9
																				27.0333	47.7
																				27.05	47.6
																				27.0667	47.7
																				27.0833	47.7
																				27.1	47.6
																				27.1167	47.4
																				27.1333	47.5
																				27.15	47.4
																				27.1667	47.3
																				27.1833	47.1
																				27.2	47
																				27.2167	46.9
																				27.2333	46.8
																				27.25	46.7
																				27.2667	46.6
																				27.2833	46.6
																				27.3	46.6
																				27.3167	46.5
																				27.3333	46.4
																				27.35	46.4
																				27.3667	46.2
																				27.3833	45.9
																				27.4	46
																				27.4167	45.9
																				27.4333	45.9
																				27.45	45.8
																				27.4667	45.7
																				27.4833	45.5
																				27.5	45.4
																				27.5167	45.4
																				27.5333	45.2
																				27.55	45.1
																				27.5667	45.1
																				27.5833	44.9
																				27.6	44.8
																				27.6167	44.8
																				27.6333	44.7
																				27.65	44.7
																				27.6667	44.6
																				27.6833	44.6
																				27.7	44.5
																				27.7167	44.2
																				27.7333	44.2
																				27.75	44.2
																				27.7667	44
																				27.7833	44
																				27.8	44
																				27.8167	43.8
																				27.8333	43.7
																				27.85	43.6
																				27.8667	43.6
																				27.8833	43.7
																				27.9	43.6
																				27.9167	43.5
																				27.9333	43.4
																				27.95	43.3
																				27.9667	43.2
																				27.9833	43.2
																				28	43.1
																				28.0167	43
																				28.0333	42.9
																				28.05	42.7
																				28.0667	42.5
																				28.0833	42.6
																				28.1	42.5
																				28.1167	42.4
																				28.1333	42.4
																				28.15	42.3
																				28.1667	42.3
																				28.1833	42.2
																				28.2	42.1
																				28.2167	42.1
																				28.2333	42.1
																				28.25	41.9
																				28.2667	41.9
																				28.2833	41.7
																				28.3	41.6
																				28.3167	41.6
																				28.3333	41.6
																				28.35	41.4
																				28.3667	41.4
																				28.3833	41.3
																				28.4	41.3
																				28.4167	41.2
																				28.4333	41.1
																				28.45	40.9
																				28.4667	40.8
																				28.4833	40.8
																				28.5	40.7
																				28.5167	40.7
																				28.5333	40.6
																				28.55	40.5
																				28.5667	40.5
																				28.5833	40.4
																				28.6	40.3
																				28.6167	40.2
																				28.6333	40.1
																				28.65	40.1
																				28.6667	40
																				28.6833	40
																				28.7	40
																				28.7167	39.9
																				28.7333	39.8
																				28.75	39.8
																				28.7667	39.7
																				28.7833	39.7
																				28.8	39.6
																				28.8167	39.6
																				28.8333	39.6
																				28.85	39.3
																				28.8667	39.2
																				28.8833	39.3
																				28.9	39.1
																				28.9167	39.1
																				28.9333	39
																				28.95	39
																				28.9667	39.1
																				28.9833	39
																				29	38.9
																				29.0167	38.8
																				29.0333	38.8
																				29.05	38.6
																				29.0667	38.6
																				29.0833	38.5
																				29.1	38.6
																				29.1167	38.4
																				29.1333	38.4
																				29.15	38.3
																				29.1667	38.2
																				29.1833	38.2
																				29.2	38.1
																				29.2167	38.1
																				29.2333	38
																				29.25	37.9
																				29.2667	37.8
																				29.2833	37.8
																				29.3	37.7
																				29.3167	37.6
																				29.3333	37.6
																				29.35	37.6
																				29.3667	37.5
																				29.3833	37.6
																				29.4	37.4
																				29.4167	37.4
																				29.4333	37.3
																				29.45	37.2
																				29.4667	37.2
																				29.4833	37
																				29.5	36.9
																				29.5167	36.9
																				29.5333	36.9
																				29.55	36.8
																				29.5667	36.8
																				29.5833	36.8
																				29.6	36.8
																				29.6167	36.7
																				29.6333	36.7
																				29.65	36.6
																				29.6667	36.5
																				29.6833	36.5
																				29.7	36.5
																				29.7167	36.5
																				29.7333	36.4
																				29.75	36.3
																				29.7667	36.2
																				29.7833	36.2
																				29.8	36
																				29.8167	35.9
																				29.8333	35.9
																				29.85	35.9
																				29.8667	35.8
																				29.8833	35.8
																				29.9	35.8
																				29.9167	35.7
																				29.9333	35.7
																				29.95	35.7
																				29.9667	35.7
																				29.9833	35.6
																				30	35.6
																				30.0167	35.5
																				30.0333	35.4
																				30.05	35.3
																				30.0667	35.3
																				30.0833	35.2
																				30.1	35.1
																				30.1167	35.1
																				30.1333	35
																				30.15	35
																				30.1667	34.9
																				30.1833	34.8
																				30.2	34.7
																				30.2167	34.8
																				30.2333	34.8
																				30.25	34.7
																				30.2667	34.7
																				30.2833	34.7
																				30.3	34.7
																				30.3167	34.7
																				30.3333	34.8
																				30.35	34.7
																				30.3667	34.7
																				30.3833	34.6
																				30.4	34.6
																				30.4167	34.5
																				30.4333	34.4
																				30.45	34.4
																				30.4667	34.3
																				30.4833	34.3
																				30.5	34.2
																				30.5167	34.2
																				30.5333	34.1
																				30.55	34.1
																				30.5667	34
																				30.5833	34
																				30.6	33.9
																				30.6167	33.9
																				30.6333	33.8
																				30.65	33.8
																				30.6667	33.8
																				30.6833	33.7
																				30.7	33.6
																				30.7167	33.6
																				30.7333	33.6
																				30.75	33.6
																				30.7667	33.5
																				30.7833	33.5
																				30.8	33.4
																				30.8167	33.3
																				30.8333	33.3
																				30.85	33.3
																				30.8667	33.3
																				30.8833	33.2
																				30.9	33.2
																				30.9167	33.2
																				30.9333	33.2
																				30.95	33.1
																				30.9667	33.1
																				30.9833	33.1
																				31	33
																				31.0167	32.9
																				31.0333	32.9
																				31.05	32.9
																				31.0667	32.8
																				31.0833	32.7
																				31.1	32.7
																				31.1167	32.6
																				31.1333	32.7
																				31.15	32.7
																				31.1667	32.7
																				31.1833	32.7
																				31.2	32.6
																				31.2167	32.6
																				31.2333	32.5
																				31.25	32.4
																				31.2667	32.3
																				31.2833	32.3
																				31.3	32.3
																				31.3167	32.3
																				31.3333	32.3
																				31.35	32.2
																				31.3667	32.2
																				31.3833	32.2
																				31.4	32.1
																				31.4167	32.1
																				31.4333	32
																				31.45	32.1
																				31.4667	32
																				31.4833	32
																				31.5	32
																				31.5167	32.1
																				31.5333	32
																				31.55	31.9
																				31.5667	31.9
																				31.5833	31.8
																				31.6	31.7
																				31.6167	31.8
																				31.6333	31.6
																				31.65	31.6
																				31.6667	31.5
																				31.6833	31.5
																				31.7	31.6
																				31.7167	31.5
																				31.7333	31.6
																				31.75	31.4
																				31.7667	31.4
																				31.7833	31.4
																				31.8	31.4
																				31.8167	31.4
																				31.8333	31.4
																				31.85	31.4
																				31.8667	31.3
																				31.8833	31.3
																				31.9	31.2
																				31.9167	31.2
																				31.9333	31.3
																				31.95	31.2
																				31.9667	31.2
																				31.9833	31.2
																				32	31.1
																				32.0167	31
																				32.0333	31
																				32.05	30.9
																				32.0667	30.9
																				32.0833	30.9
																				32.1	30.9
																				32.1167	30.9
																				32.1333	30.9
																				32.15	30.9
																				32.1667	30.8
																				32.1833	30.8
																				32.2	30.7
																				32.2167	30.7
																				32.2333	30.7
																				32.25	30.7
																				32.2667	30.6
																				32.2833	30.6
																				32.3	30.6
																				32.3167	30.5
																				32.3333	30.5
																				32.35	30.5
																				32.3667	30.5
																				32.3833	30.5
																				32.4	30.5
																				32.4167	30.3
																				32.4333	30.4
																				32.45	30.4
																				32.4667	30.3
																				32.4833	30.3
																				32.5	30.4
																				32.5167	30.4
																				32.5333	30.2
																				32.55	30.2
																				32.5667	30.2
																				32.5833	30.1
																				32.6	30
																				32.6167	30
																				32.6333	30
																				32.65	30
																				32.6667	30
																				32.6833	30
																				32.7	30
																				32.7167	30
																				32.7333	29.9
																				32.75	29.8
																				32.7667	29.8
																				32.7833	29.8
																				32.8	29.8
																				32.8167	29.7
																				32.8333	29.7
																				32.85	29.8
																				32.8667	29.7
																				32.8833	29.7
																				32.9	29.7
																				32.9167	29.7
																				32.9333	29.7
																				32.95	29.6
																				32.9667	29.6
																				32.9833	29.6
																				33	29.5
																				33.0167	29.5
																				33.0333	29.5
																				33.05	29.5
																				33.0667	29.5
																				33.0833	29.5
																				33.1	29.5
																				33.1167	29.5
																				33.1333	29.4
																				33.15	29.4
																				33.1667	29.4
																				33.1833	29.3
																				33.2	29.3
																				33.2167	29.3
																				33.2333	29.2
																				33.25	29.2
																				33.2667	29.1
																				33.2833	29.1
[truncated: 2,197 more rows]

## Sheet: Supplmentary Figure 32
Supplmentary Figure 32 A					Supplmentary Figure 32 B							Supplmentary Figure 32 C
Concentration	Cell Viability	Error			Concentration	Cell Viability	Error	Cell Viability	Error			Concentration	Cell Viability	Error	Cell Viability	Error
0.625	113.486	11.5967			0.25	109.856	0.64776	104.962	8.95063			0.625	97.3768	12.2702	95.6868	7.60553
6.25	107.298	10.2993			0.5	103.235	5.16062	109.138	3.47384			1.25	85.6814	3.0352	78.9663	2.20945
12.5	115.369	3.80349			1	99.4693	1.5144	97.692	3.61407			2.5	78.4877	3.13504	57.8189	4.2504
25	108.819	13.4493			2	90.6242	3.06684	105.385	3.1331			5	67.0316	4.36182	47.1853	2.54612
50	93.1666	12.1376			4	84.0789	5.87456	90.2339	8.96772			10	61.0792	0.35987	32.1399	0.88188
